# Supplementary material for: Complement-related molecular classification and a gene signature for lung adenocarcinoma
Source: Exp Hematol Oncol. 2023 Feb 21;12:22. doi: 10.1186/s40164-023-00388-0 (PMC9942347; doi:10.1186/s40164-023-00388-0)
Supplement: Supplementary file 1 — Additional file 1: Table S1. CHCAMS cohort information. [file 40164_2023_388_MOESM1_ESM.xlsx]

## Sheet: Table 1
Table 1 CHCAMS cohort information
Item		Number
Age	≥65	20
	<65	41
Gender	Male	36
	Female	25
Smoking	Yes	29
	No	32
Stage	I	15
	II	12
	III	34
Vital status	Alive	18
	Dead	43
Total		61
CHCAMS, Cancer Hospital, Chinese Academy of Medical Sciences.

## Sheet: Table 2
Table 2 Clusters
ID	Cluster
TCGA-MP-A4T4	C1
TCGA-05-4250	C1
TCGA-64-5774	C1
TCGA-97-7937	C1
TCGA-97-A4M6	C2
TCGA-44-A4SU	C2
TCGA-78-7155	C1
TCGA-78-7163	C2
TCGA-55-7574	C1
TCGA-78-7535	C1
TCGA-55-8619	C1
TCGA-95-7567	C1
TCGA-44-7670	C2
TCGA-NJ-A7XG	C1
TCGA-44-8117	C1
TCGA-62-8402	C2
TCGA-49-4507	C1
TCGA-J2-A4AD	C1
TCGA-55-A490	C1
TCGA-67-3770	C1
TCGA-55-A48Y	C1
TCGA-44-3918	C1
TCGA-05-4249	C1
TCGA-67-4679	C1
TCGA-55-A494	C2
TCGA-64-5778	C2
TCGA-49-AARQ	C2
TCGA-95-8494	C1
TCGA-55-7726	C1
TCGA-78-8660	C1
TCGA-49-4490	C2
TCGA-J2-8194	C1
TCGA-44-2659	C2
TCGA-78-7633	C1
TCGA-55-8299	C1
TCGA-67-6217	C1
TCGA-67-3774	C1
TCGA-MP-A4T6	C2
TCGA-50-5942	C1
TCGA-55-A48Z	C2
TCGA-99-AA5R	C1
TCGA-86-8280	C2
TCGA-83-5908	C1
TCGA-78-7146	C1
TCGA-95-7948	C1
TCGA-55-7570	C1
TCGA-50-5072	C1
TCGA-91-8499	C1
TCGA-49-AAQV	C1
TCGA-86-8671	C2
TCGA-91-6829	C1
TCGA-05-5428	C1
TCGA-91-8497	C2
TCGA-78-7145	C1
TCGA-69-7973	C1
TCGA-80-5611	C1
TCGA-91-6849	C1
TCGA-49-AAR9	C1
TCGA-86-8669	C2
TCGA-86-8279	C2
TCGA-75-6206	C1
TCGA-75-6214	C1
TCGA-49-6744	C1
TCGA-64-1680	C1
TCGA-55-8091	C1
TCGA-44-A47B	C1
TCGA-73-4676	C1
TCGA-55-6982	C2
TCGA-4B-A93V	C1
TCGA-62-A46Y	C1
TCGA-78-7160	C1
TCGA-44-2656	C1
TCGA-75-7025	C2
TCGA-L4-A4E5	C2
TCGA-50-5051	C1
TCGA-64-1681	C1
TCGA-78-7161	C1
TCGA-05-4426	C1
TCGA-50-5049	C1
TCGA-44-8120	C1
TCGA-86-7713	C1
TCGA-67-3773	C1
TCGA-44-A479	C1
TCGA-50-8460	C1
TCGA-05-4422	C1
TCGA-05-4390	C1
TCGA-91-6830	C1
TCGA-50-5068	C1
TCGA-44-7669	C1
TCGA-50-5066	C1
TCGA-64-5815	C1
TCGA-50-5939	C1
TCGA-MP-A4TA	C1
TCGA-97-A4M1	C2
TCGA-44-5645	C1
TCGA-64-1677	C2
TCGA-44-2662	C1
TCGA-44-6775	C1
TCGA-38-4632	C1
TCGA-55-8092	C1
TCGA-50-5946	C1
TCGA-MP-A4TI	C1
TCGA-05-4418	C1
TCGA-MN-A4N4	C1
TCGA-55-8507	C1
TCGA-86-8668	C1
TCGA-05-5425	C1
TCGA-49-4510	C1
TCGA-55-6979	C1
TCGA-78-7158	C1
TCGA-97-8547	C1
TCGA-78-7153	C1
TCGA-35-4122	C1
TCGA-49-AARE	C1
TCGA-49-6761	C1
TCGA-91-7771	C1
TCGA-69-7980	C1
TCGA-69-8253	C1
TCGA-95-7947	C1
TCGA-62-8394	C1
TCGA-55-8616	C1
TCGA-49-6743	C1
TCGA-49-AAR4	C1
TCGA-38-4625	C1
TCGA-05-4417	C1
TCGA-50-5045	C1
TCGA-97-A4M2	C1
TCGA-97-A4M3	C1
TCGA-44-2668	C1
TCGA-71-8520	C1
TCGA-75-5125	C1
TCGA-49-4512	C2
TCGA-86-7711	C1
TCGA-L4-A4E6	C1
TCGA-49-AAR0	C1
TCGA-50-7109	C1
TCGA-L9-A50W	C1
TCGA-55-8094	C1
TCGA-05-4430	C2
TCGA-91-A4BD	C1
TCGA-78-7149	C1
TCGA-55-7724	C1
TCGA-50-6593	C1
TCGA-86-8674	C1
TCGA-49-4505	C1
TCGA-05-5420	C1
TCGA-55-6983	C1
TCGA-44-8119	C1
TCGA-55-7994	C1
TCGA-55-8508	C1
TCGA-73-7499	C1
TCGA-50-5933	C1
TCGA-NJ-A4YI	C1
TCGA-55-7573	C1
TCGA-91-A4BC	C1
TCGA-78-7220	C1
TCGA-05-4382	C1
TCGA-86-8278	C1
TCGA-NJ-A55R	C1
TCGA-91-8496	C1
TCGA-MP-A4TJ	C1
TCGA-69-7765	C1
TCGA-64-5775	C1
TCGA-44-7661	C1
TCGA-49-4486	C1
TCGA-05-4427	C1
TCGA-MP-A4TE	C2
TCGA-38-7271	C1
TCGA-62-8399	C1
TCGA-49-AAR2	C1
TCGA-86-7953	C1
TCGA-69-8254	C1
TCGA-86-8055	C1
TCGA-55-5899	C1
TCGA-78-8655	C1
TCGA-05-4420	C1
TCGA-49-AARN	C1
TCGA-49-6745	C1
TCGA-55-8505	C1
TCGA-99-8028	C1
TCGA-38-6178	C1
TCGA-55-6987	C1
TCGA-49-4494	C1
TCGA-55-6543	C2
TCGA-64-1678	C1
TCGA-91-6835	C2
TCGA-S2-AA1A	C1
TCGA-69-7761	C1
TCGA-86-8672	C1
TCGA-44-5644	C1
TCGA-49-4506	C1
TCGA-MP-A4SV	C1
TCGA-53-7626	C1
TCGA-MN-A4N1	C2
TCGA-35-4123	C1
TCGA-55-8621	C1
TCGA-69-A59K	C2
TCGA-49-4501	C1
TCGA-44-2655	C1
TCGA-05-4434	C1
TCGA-78-7148	C1
TCGA-44-6145	C1
TCGA-55-8615	C1
TCGA-38-4626	C1
TCGA-50-5930	C1
TCGA-55-6981	C1
TCGA-62-A46R	C1
TCGA-95-8039	C1
TCGA-97-7554	C1
TCGA-67-6216	C1
TCGA-MN-A4N5	C2
TCGA-93-8067	C1
TCGA-97-8176	C1
TCGA-55-A493	C1
TCGA-62-A46S	C1
TCGA-55-6968	C1
TCGA-44-6147	C1
TCGA-55-8514	C1
TCGA-55-7911	C1
TCGA-35-3615	C1
TCGA-73-4658	C1
TCGA-44-6778	C1
TCGA-62-8397	C1
TCGA-50-6595	C1
TCGA-L9-A444	C1
TCGA-64-5779	C1
TCGA-44-7660	C2
TCGA-44-2666	C1
TCGA-44-6777	C1
TCGA-73-4675	C1
TCGA-55-7903	C1
TCGA-97-7553	C1
TCGA-78-7147	C1
TCGA-99-8033	C1
TCGA-55-1594	C1
TCGA-55-6980	C1
TCGA-95-A4VK	C1
TCGA-55-8207	C2
TCGA-NJ-A55O	C1
TCGA-95-7043	C1
TCGA-44-7672	C1
TCGA-44-6146	C1
TCGA-67-3771	C2
TCGA-67-3772	C2
TCGA-97-A4M5	C1
TCGA-53-A4EZ	C2
TCGA-99-8032	C1
TCGA-73-4670	C1
TCGA-55-7576	C1
TCGA-J2-A4AE	C1
TCGA-93-7347	C1
TCGA-75-7027	C1
TCGA-62-A472	C1
TCGA-78-7154	C1
TCGA-50-5044	C1
TCGA-95-A4VP	C1
TCGA-44-2661	C2
TCGA-49-AARO	C1
TCGA-91-6831	C1
TCGA-55-6642	C1
TCGA-86-8056	C1
TCGA-L9-A5IP	C1
TCGA-97-7546	C1
TCGA-97-7547	C1
TCGA-55-7914	C1
TCGA-78-7143	C1
TCGA-97-A4M0	C1
TCGA-NJ-A55A	C1
TCGA-55-8205	C1
TCGA-05-4415	C1
TCGA-97-7941	C1
TCGA-86-8585	C1
TCGA-55-8203	C1
TCGA-71-6725	C2
TCGA-55-7816	C1
TCGA-55-6978	C1
TCGA-55-1592	C2
TCGA-97-8175	C1
TCGA-86-7954	C1
TCGA-78-8662	C1
TCGA-MP-A4TF	C1
TCGA-MP-A4T7	C1
TCGA-55-8506	C1
TCGA-50-6591	C1
TCGA-78-7159	C1
TCGA-69-7763	C1
TCGA-55-8085	C1
TCGA-62-A471	C1
TCGA-91-6840	C2
TCGA-44-3917	C1
TCGA-73-7498	C1
TCGA-55-8206	C1
TCGA-97-8179	C1
TCGA-50-8459	C1
TCGA-50-6590	C1
TCGA-49-6742	C1
TCGA-64-1679	C2
TCGA-99-7458	C1
TCGA-97-A4M7	C1
TCGA-MP-A4TH	C1
TCGA-62-A46P	C1
TCGA-75-6212	C1
TCGA-55-7913	C1
TCGA-78-7166	C1
TCGA-93-A4JN	C1
TCGA-55-6985	C2
TCGA-38-4627	C2
TCGA-55-6975	C1
TCGA-62-A46V	C1
TCGA-55-6984	C1
TCGA-50-6594	C1
TCGA-49-AAR3	C1
TCGA-86-7955	C1
TCGA-55-A4DG	C1
TCGA-44-6148	C1
TCGA-93-A4JP	C1
TCGA-78-7150	C1
TCGA-97-8177	C1
TCGA-50-5055	C1
TCGA-78-8648	C1
TCGA-78-8640	C1
TCGA-50-5935	C2
TCGA-78-7167	C1
TCGA-69-7978	C1
TCGA-86-8054	C1
TCGA-69-7974	C1
TCGA-44-3398	C1
TCGA-NJ-A4YG	C1
TCGA-78-7537	C1
TCGA-38-4629	C1
TCGA-55-8510	C1
TCGA-69-7760	C1
TCGA-55-7284	C1
TCGA-55-A4DF	C2
TCGA-05-4402	C1
TCGA-86-A456	C2
TCGA-49-AARR	C1
TCGA-44-7667	C1
TCGA-86-A4P8	C1
TCGA-50-8457	C1
TCGA-80-5608	C1
TCGA-86-6851	C2
TCGA-55-6970	C1
TCGA-05-4384	C1
TCGA-44-7671	C1
TCGA-55-8511	C1
TCGA-MP-A4TC	C1
TCGA-91-6828	C2
TCGA-55-8302	C1
TCGA-55-8087	C2
TCGA-L9-A743	C1
TCGA-38-4631	C2
TCGA-NJ-A4YF	C1
TCGA-55-7815	C1
TCGA-55-8620	C1
TCGA-50-5941	C2
TCGA-78-7539	C2
TCGA-55-8301	C2
TCGA-73-A9RS	C1
TCGA-44-2665	C1
TCGA-L9-A8F4	C1
TCGA-55-7725	C1
TCGA-55-A57B	C1
TCGA-86-8673	C1
TCGA-86-8074	C1
TCGA-86-A4D0	C1
TCGA-MP-A4T8	C1
TCGA-93-A4JQ	C1
TCGA-97-8552	C1
TCGA-69-7764	C2
TCGA-86-7701	C1
TCGA-62-A470	C2
TCGA-55-7727	C1
TCGA-L9-A7SV	C1
TCGA-97-7938	C1
TCGA-67-6215	C1
TCGA-55-7907	C1
TCGA-MP-A4T9	C1
TCGA-97-7552	C1
TCGA-05-5429	C1
TCGA-91-6847	C1
TCGA-44-A4SS	C1
TCGA-55-8097	C1
TCGA-97-8171	C1
TCGA-L9-A443	C1
TCGA-55-8089	C1
TCGA-05-4424	C2
TCGA-62-8395	C1
TCGA-53-7624	C1
TCGA-64-1676	C1
TCGA-55-1596	C1
TCGA-97-8174	C1
TCGA-93-7348	C1
TCGA-38-4630	C1
TCGA-05-5423	C1
TCGA-49-6767	C1
TCGA-05-4397	C1
TCGA-55-7910	C1
TCGA-J2-A4AG	C1
TCGA-50-5936	C1
TCGA-86-8073	C1
TCGA-44-4112	C1
TCGA-05-5715	C1
TCGA-44-5643	C1
TCGA-75-5146	C1
TCGA-NJ-A4YQ	C1
TCGA-44-2657	C1
TCGA-55-7995	C1
TCGA-49-4514	C1
TCGA-55-6712	C1
TCGA-55-6972	C1
TCGA-44-3919	C1
TCGA-J2-8192	C2
TCGA-44-A47A	C1
TCGA-75-5147	C1
TCGA-86-A4JF	C1
TCGA-69-8453	C1
TCGA-73-4662	C2
TCGA-95-7039	C1
TCGA-NJ-A4YP	C1
TCGA-62-A46O	C1
TCGA-73-4668	C1
TCGA-05-4433	C1
TCGA-95-A4VN	C1
TCGA-78-7156	C1
TCGA-38-A44F	C1
TCGA-05-4396	C1
TCGA-55-8204	C1
TCGA-55-7281	C1
TCGA-05-4405	C1
TCGA-55-8614	C1
TCGA-78-7152	C1
TCGA-64-5781	C1
TCGA-55-7227	C1
TCGA-MP-A4TD	C1
TCGA-55-8513	C1
TCGA-78-7542	C1
TCGA-50-6673	C1
TCGA-O1-A52J	C2
TCGA-05-4425	C1
TCGA-73-4659	C1
TCGA-35-5375	C2
TCGA-86-6562	C1
TCGA-86-8358	C1
TCGA-44-6776	C1
TCGA-95-7944	C1
TCGA-MP-A4SW	C1
TCGA-49-4487	C1
TCGA-05-4403	C1
TCGA-55-8512	C2
TCGA-44-7659	C1
TCGA-91-6848	C1
TCGA-55-6986	C1
TCGA-50-5932	C1
TCGA-55-6971	C2
TCGA-55-7728	C1
TCGA-44-6779	C1
TCGA-MP-A4TK	C1
TCGA-86-A4P7	C1
TCGA-78-7162	C1
TCGA-69-8255	C1
TCGA-05-4432	C2
TCGA-55-A492	C1
TCGA-50-5931	C1
TCGA-97-A4LX	C1
TCGA-50-6597	C1
TCGA-MP-A5C7	C2
TCGA-38-4628	C1
TCGA-55-8096	C2
TCGA-73-4666	C1
TCGA-53-7813	C2
TCGA-93-A4JO	C1
TCGA-55-A48X	C1
TCGA-91-6836	C2
TCGA-78-7540	C1
TCGA-49-4488	C1
TCGA-55-8090	C1
TCGA-44-7662	C1
TCGA-55-7283	C1
TCGA-62-8398	C1
TCGA-55-8208	C2
TCGA-78-7536	C1
TCGA-69-7979	C2
TCGA-97-8172	C2
TCGA-50-6592	C1
TCGA-73-4677	C1
TCGA-55-A491	C1
TCGA-MP-A4SY	C1
TCGA-44-A47G	C1
TCGA-05-4389	C2
TCGA-44-6774	C1
TCGA-95-7562	C1
TCGA-86-7714	C1
TCGA-99-8025	C1
TCGA-86-8076	C1
TCGA-86-8359	C1
TCGA-05-4398	C1
TCGA-86-8075	C1
TCGA-44-3396	C1
TCGA-50-5944	C2

## Sheet: Table 3
Table 3 Univariate Cox analysis
ID	HR	HR.95L	HR.95H	pvalue
C1QTNF6	1.61883	1.25177	2.09352	0.000241103
CFI	0.791059	0.653687	0.957299	0.0160238
C4BPA	0.888181	0.804434	0.980646	0.0189382
C1QBP	1.46302	1.06066	2.018	0.0204023
C1QTNF9	0.0337417	0.00181788	0.626279	0.0229688
C6	0.661827	0.461174	0.949781	0.0251218
CR2	0.814369	0.670627	0.988921	0.0382281
C1QTNF7	0.652402	0.415706	1.02387	0.0632576
C1QTNF9B	0.0889343	0.00690494	1.14546	0.0634799
CR1	0.617677	0.365048	1.04514	0.0725837
MASP2	0.34971	0.106581	1.14746	0.0830822
C8B	0.701572	0.469213	1.049	0.0841855
CFHR1	2.20139	0.873271	5.5494	0.0943839
CR1L	0.22954	0.0407432	1.29318	0.0952213
C1QTNF1	1.22568	0.961974	1.56169	0.0996966
C1QTNF3	0.814487	0.631391	1.05068	0.114235
C4A	0.831933	0.645482	1.07224	0.155253
CD46	0.790795	0.567374	1.1022	0.165881
CFP	0.731791	0.459111	1.16642	0.18926
SERPING1	1.16886	0.910945	1.4998	0.219944
C7	0.923712	0.81124	1.05178	0.230948
C4BPB	0.901952	0.761622	1.06814	0.231695
FHL1	0.890446	0.728409	1.08853	0.25754
C5AR2	1.26264	0.81602	1.9537	0.295063
C1QL2	0.886075	0.706345	1.11154	0.295686
CFHR4	0.133012	0.00221781	7.97736	0.33415
C1QL4	0.535584	0.150208	1.90969	0.335746
RPS19	1.14617	0.86089	1.52599	0.350183
C1QB	1.08661	0.912749	1.2936	0.350439
C1QC	1.08795	0.908472	1.30289	0.359446
C3P1	1.51102	0.610646	3.73895	0.371879
C1QA	1.08674	0.904315	1.30595	0.374976
CFH	1.08245	0.893533	1.31132	0.41815
C1QTNF4	0.635183	0.211625	1.90648	0.418336
C8G	1.13275	0.81743	1.5697	0.453946
CFB	0.929758	0.755532	1.14416	0.491503
CFHR3	0.800352	0.407295	1.57272	0.518174
C1QTNF8	0.283952	0.00479466	16.8164	0.545455
MBL2	0.00222486	4.26e-12	1.16259e+06	0.550931
C1R	1.07708	0.817574	1.41895	0.597555
C3	0.965385	0.837539	1.11275	0.62694
C1S	1.05661	0.832834	1.34051	0.650188
C3AR1	0.955527	0.769558	1.18644	0.680382
C1QTNF2	0.915926	0.544398	1.541	0.740761
C5AR1	1.03388	0.841201	1.27068	0.751546
C2	0.976247	0.816544	1.16718	0.791962
CD59	0.962005	0.720928	1.2837	0.792416
VSIG4	0.978602	0.828536	1.15585	0.798968
C1QL3	0.931058	0.510912	1.69671	0.815531
MASP1	0.940153	0.460862	1.9179	0.865281
CD93	0.981723	0.785517	1.22694	0.871191
CFHR5	0.702545	0.00439681	112.256	0.891523
CD55	1.0082	0.852039	1.19298	0.924221
CFHR2	0.258825	1.33e-21	5.05258e+19	0.954784
C8A	1.01219	0.610551	1.67803	0.962537
C1RL	0.991085	0.663975	1.47935	0.96505
C5	0.997602	0.835054	1.19179	0.978894
C4B	0.997484	0.791667	1.25681	0.982955
C9	0.995487	0.0490466	20.2052	0.997651
C1QTNF5	NA	NA	NA	NA

## Sheet: Table 4
Table 4 Multivariate Cox analysis
ID	Coefficient	HR	HR.95L	HR.95H	P value
C1QBP	0.337748	1.40179	1.07342	1.83061	0.0131291
C1QTNF6	0.469219	1.59875	1.25739	2.03278	0.000128694
C1QTNF9	-1.46716	0.230581	0.0264668	2.00883	0.18405
CR2	-0.25123	0.777843	0.641439	0.943254	0.0106549

## Sheet: Table 5
Table 5 CIBERSORT result
ID	Cluster	Risk	Stage	T cells	CD8 T cells	Cytotoxic lymphocytes	B lineage	NK cells	Monocytic lineage	Myeloid dendritic cells	Neutrophils	Endothelial cells	Fibroblasts
TCGA-MP-A4T4	C1	high	I-II	2.25117	2.49775	1.86477	3.15717	0.472605	3.30456	1.98621	1.36552	1.7297	6.04153
TCGA-05-4250	C1	high	III-IV	1.35164	2.31378	1.2617	1.53695	0.197761	2.67132	1.22653	1.39222	1.75987	6.07232
TCGA-64-5774	C1	low	I-II	1.23133	3.58526	0.39318	2.495	1.44846	1.30621	0.425705	1.92833	1.95135	5.01361
TCGA-97-7937	C1	low	I-II	0.680336	0.251378	0.270987	1.45967	0.104374	2.14386	0.969865	1.38238	1.5049	4.82883
TCGA-97-A4M6	C2	low	I-II	2.19893	1.53005	0.975358	3.26982	0.171052	2.94944	3.25976	2.09015	1.97211	5.05962
TCGA-44-A4SU	C2	high	I-II	1.60532	0.813759	0.55174	3.87326	0.104708	2.02119	2.11856	1.54792	1.84737	5.1767
TCGA-78-7155	C1	high	I-II	0.791891	1.08553	0.665611	1.10852	0.0485321	1.84427	0.575625	0.675857	1.31651	3.58718
TCGA-78-7163	C2	low	I-II	0.743345	1.01534	0.635132	1.61243	0.0624691	0.979927	1.16464	1.65938	1.06235	1.66925
TCGA-55-7574	C1	low	I-II	2.5591	2.23593	1.45563	4.76951	0.429738	2.83579	1.67212	1.6691	2.95243	6.33583
TCGA-78-7535	C1	low	I-II	0.683521	0.453735	0.582393	1.05064	0.0988611	2.64311	2.7202	1.60454	1.61835	4.13648
TCGA-55-8619	C1	low	I-II	1.90737	2.13136	1.36439	3.76886	0.312171	2.97822	1.997	2.24472	2.76371	4.77557
TCGA-95-7567	C1	low	I-II	1.50115	1.26764	0.840812	2.56612	0.104553	2.61982	1.16536	1.21528	1.82152	5.00724
TCGA-44-7670	C2	high	I-II	0.95428	2.37774	0.545643	2.13394	0.0793135	2.47232	1.28951	1.47727	2.19647	4.30819
TCGA-NJ-A7XG	C1	low	III-IV	0.688069	0.25078	0.410403	1.51935	0.0658785	1.12684	1.67076	1.76846	1.42118	3.17757
TCGA-44-8117	C1	low	I-II	0.867008	0.585645	0.534233	1.82418	0.154205	2.32759	0.783591	1.40641	2.14633	5.16661
TCGA-62-8402	C2	high	III-IV	1.92319	3.67336	1.12587	1.76537	0.145163	2.79528	1.49157	1.46259	1.561	3.62623
TCGA-49-4507	C1	high	III-IV	1.50617	2.79823	1.84456	2.17509	0.863785	2.65201	1.49816	1.49278	1.34595	4.48005
TCGA-J2-A4AD	C1	high	I-II	0.938688	0.591418	0.353137	1.37917	0.0898405	1.99864	1.33786	1.49952	1.7412	5.2048
TCGA-55-A490	C1	high	I-II	1.23339	0.660032	0.413617	2.16516	0.0660806	2.56252	1.74685	1.27441	1.906	5.21387
TCGA-67-3770	C1	low	I-II	1.31075	1.396	0.587434	1.25423	0.0870276	2.46584	2.7567	1.3729	1.59892	4.21974
TCGA-55-A48Y	C1	high	I-II	0.958396	0.767865	0.642932	2.30666	0.163147	2.04428	1.56622	1.56764	2.28237	6.16692
TCGA-44-3918	C1	high	I-II	2.24772	2.09138	1.75993	2.59227	0.724468	3.79314	1.7483	1.7137	2.26288	5.23101
TCGA-05-4249	C1	low	I-II	1.15047	0.992324	0.500248	2.63721	0.132086	2.8801	3.41373	1.82387	2.03351	4.67327
TCGA-67-4679	C1	low		1.08931	1.25633	0.608505	1.81978	0.120839	2.46521	2.92155	2.10305	2.65355	4.62249
TCGA-55-A494	C2	low	I-II	0.843616	2.04357	0.216436	0.724902	0.0361429	1.11822	0.880903	1.49573	2.00794	4.4036
TCGA-64-5778	C2	low	I-II	2.16845	3.41264	1.34557	3.24586	0.21828	2.49567	1.77569	1.38399	1.31494	3.83638
TCGA-49-AARQ	C2	low	I-II	1.29272	2.84233	1.01751	1.95196	0.540987	1.81165	1.72033	1.28286	0.8559	3.47215
TCGA-95-8494	C1	high	I-II	0.78099	0.312766	0.47438	1.04221	0.0601113	2.34388	2.83406	1.2351	1.42248	4.75799
TCGA-55-7726	C1	high	I-II	0.723936	0.317032	0.392102	1.89125	0.0980577	2.29544	2.55502	1.39528	1.81741	6.62463
TCGA-78-8660	C1	high	I-II	1.83575	1.84087	1.35511	2.71449	0.304082	3.36336	1.92291	1.53682	2.15786	4.86055
TCGA-49-4490	C2	high	III-IV	1.23187	0.975996	0.455184	1.77469	0.0475167	1.67765	1.81628	1.34881	2.18667	5.37596
TCGA-J2-8194	C1	high	I-II	0.756771	0.400886	0.358435	1.46841	0.0870759	2.99124	2.38025	2.1019	2.59998	5.14579
TCGA-44-2659	C2	low	I-II	1.64426	2.25947	1.06386	2.81861	0.318699	2.67015	1.86252	1.74971	2.35988	5.31734
TCGA-78-7633	C1	low	I-II	0.503476	0.196855	0.310435	0.72844	0.0606547	1.53824	1.19941	1.69841	3.0339	3.54837
TCGA-55-8299	C1	high	I-II	2.03178	2.95927	2.00149	2.73297	0.642966	3.48604	1.95985	1.92551	3.10623	6.5448
TCGA-67-6217	C1	low	I-II	1.77555	1.86298	0.922905	3.12504	0.18336	2.38046	2.82184	1.59135	2.03642	4.65609
TCGA-67-3774	C1	low	I-II	1.64848	1.00644	0.878734	2.52225	0.19941	2.47332	2.09861	1.91365	2.23907	4.60013
TCGA-MP-A4T6	C2	low	III-IV	1.67734	1.12871	0.825947	2.63219	0.0722815	2.25086	1.71276	1.8799	1.63286	3.57294
TCGA-50-5942	C1	low	I-II	1.16447	1.05687	0.576683	2.3106	0.078946	1.62002	1.76004	1.85002	2.29997	4.28421
TCGA-55-A48Z	C2	high	III-IV	1.55024	1.59838	0.847222	2.54567	0.1432	2.51647	1.95986	1.4117	1.86278	6.14428
TCGA-99-AA5R	C1	low	I-II	2.31005	2.44418	1.9091	4.32813	0.520667	2.81633	3.022	1.85889	3.70768	5.24499
TCGA-86-8280	C2	low	I-II	2.0862	1.47782	0.844782	3.20011	0.141353	2.90921	2.84773	1.68615	2.52976	5.62029
TCGA-83-5908	C1	high	I-II	2.26541	3.40867	2.17584	1.83374	0.755451	3.25711	1.61212	1.2541	1.82521	5.68057
TCGA-78-7146	C1	high	III-IV	0.846154	0.761433	0.515607	0.963376	0.0875236	2.57662	1.36368	1.27558	1.35397	4.67216
TCGA-95-7948	C1	high	I-II	0.681269	0.879883	0.377975	1.84913	0.0505454	1.58543	1.29532	1.45626	1.28151	4.94165
TCGA-55-7570	C1	high	I-II	1.15748	3.36969	0.757077	1.95482	0.0772709	1.73573	0.564249	1.3287	1.43539	4.87751
TCGA-50-5072	C1	high	III-IV	1.00634	0.647482	0.471378	1.89513	0.145809	2.1335	1.30379	1.90676	1.97146	5.43964
TCGA-91-8499	C1	high	I-II	1.35777	1.16977	0.973906	1.87309	0.166984	2.75085	1.13486	0.995141	2.16178	4.44937
TCGA-49-AAQV	C1	low	I-II	1.65175	1.45138	0.712733	3.47648	0.099482	2.25093	2.02372	1.60806	1.60596	4.44228
TCGA-86-8671	C2	low	I-II	2.96971	2.9285	1.79946	4.48703	0.398191	3.51241	3.17807	1.68982	2.70451	6.09858
TCGA-91-6829	C1	low	I-II	0.718696	1.0246	0.571011	1.82523	0.169019	2.85432	1.17179	1.29903	2.4123	7.40518
TCGA-05-5428	C1	high	I-II	0.807944	1.20981	0.497983	1.03834	0.0408018	2.32859	1.71274	1.33999	1.36019	4.37612
TCGA-91-8497	C2	low	I-II	2.11393	1.1025	0.774627	4.22663	0.22947	2.60792	2.83288	1.83456	2.67791	4.88043
TCGA-78-7145	C1	high	III-IV	0.725385	0.14181	0.251187	1.43748	0.0209104	2.29052	1.9589	1.40652	1.9996	4.99775
TCGA-69-7973	C1	low	I-II	1.07776	2.81925	0.550631	2.42905	0.376658	2.00614	0.900144	1.86547	2.47226	5.4611
TCGA-80-5611	C1	low	I-II	1.18783	0.961713	0.830357	1.69045	0.193889	3.23286	1.81996	1.2543	1.03747	4.02051
TCGA-91-6849	C1	low	III-IV	1.20541	1.21307	1.08435	3.5744	0.159923	2.51444	2.17364	1.87408	1.92455	4.32254
TCGA-49-AAR9	C1	high	I-II	0.503574	0.77128	0.586405	1.02911	0.0871937	1.71197	0.19513	1.20504	1.26159	4.83582
TCGA-86-8669	C2	low	I-II	1.46494	0.974171	0.719177	2.61062	0.128845	2.38359	2.17606	1.52367	2.04765	3.88565
TCGA-86-8279	C2	high	I-II	0.789474	0.271466	0.305604	1.56702	0.0656369	2.1435	2.18669	1.47217	1.81797	5.91798
TCGA-75-6206	C1	low	I-II	0.833451	0.600615	0.448283	1.45963	0.0892984	2.7577	1.58739	1.62075	2.35253	4.69204
TCGA-75-6214	C1	high	III-IV	0.882177	0.848024	0.390082	0.779779	0.0938427	1.59195	1.75533	1.68706	1.26543	4.30166
TCGA-49-6744	C1	low	I-II	1.94762	2.14647	1.24879	3.06191	0.277751	2.9366	3.22064	1.70575	2.52372	6.08657
TCGA-64-1680	C1	low	III-IV	0.896395	0.567686	0.365242	1.51013	0.0464724	1.49623	1.03471	1.54852	1.29184	3.64456
TCGA-55-8091	C1	low	I-II	1.30548	0.550606	0.864061	1.97343	0.322787	3.02967	2.60537	2.1546	2.17224	6.21194
TCGA-44-A47B	C1	low	I-II	1.51651	1.44469	1.33657	1.72421	0.499701	2.6447	1.30254	1.5312	1.70639	4.75815
TCGA-73-4676	C1	high	I-II	0.548801	0.993523	0.601959	1.03607	0.0987244	2.55811	1.58386	1.60822	2.02648	4.58214
TCGA-55-6982	C2	low	I-II	1.03435	1.10217	0.501403	2.85681	0.064345	2.81081	1.69813	1.41408	1.53543	6.18063
TCGA-4B-A93V	C1	low	I-II	1.24082	0.966922	1.01785	2.44351	0.300615	2.15686	0.880011	1.64096	1.60164	3.92468
TCGA-62-A46Y	C1	low	III-IV	1.38915	1.30494	1.03325	2.14505	0.11984	2.8538	2.6704	1.82498	1.97555	3.78013
TCGA-78-7160	C1	high	III-IV	1.75177	2.21616	1.24529	2.31784	0.73894	3.58697	2.20589	2.20968	2.52521	5.40279
TCGA-44-2656	C1	high	I-II	2.0354	2.78341	2.04322	2.46939	0.581496	3.77444	2.17852	1.70057	2.21558	4.7113
TCGA-75-7025	C2	low	I-II	1.64342	1.30938	0.833656	3.21858	0.0940481	2.26624	3.23814	1.73603	2.13912	5.26791
TCGA-L4-A4E5	C2	high	I-II	1.3075	0.850743	0.700325	2.01397	0.166957	1.98983	1.35152	1.57479	1.69202	4.90229
TCGA-50-5051	C1	low	III-IV	1.03841	0.760588	0.547826	2.81734	0.0903883	1.66406	2.17471	2.10303	2.05674	4.37947
TCGA-64-1681	C1	low	I-II	1.1202	0.406135	0.323516	2.28424	0.0576877	2.36426	3.33433	1.49034	2.3246	4.82873
TCGA-78-7161	C1	high	I-II	0.616251	0.467012	0.595202	1.45092	0.0881829	1.88947	0.790889	2.08872	2.35525	4.96281
TCGA-05-4426	C1	low	I-II	0.948294	0.658446	0.525076	1.19596	0.0654578	2.08404	1.50715	1.59093	1.5794	4.36157
TCGA-50-5049	C1	high	I-II	2.56081	3.82485	1.49699	3.96763	0.277536	3.79843	2.42159	1.1044	2.37174	6.31876
TCGA-44-8120	C1	high	I-II	1.12445	0.613393	0.493526	2.38217	0.0757621	2.60861	2.34034	1.83183	2.58027	5.97721
TCGA-86-7713	C1	high	I-II	0.805818	0.605901	0.337841	1.6695	0.176105	2.17886	0.594511	1.67949	2.05237	3.70633
TCGA-67-3773	C1	low	I-II	1.50104	1.81178	0.939923	1.86836	0.20412	2.53748	2.97492	1.74818	1.93722	4.25777
TCGA-44-A479	C1	high	I-II	2.44326	2.12058	1.76533	3.89549	0.873469	3.61454	1.80798	1.58111	1.92721	5.81988
TCGA-50-8460	C1	low	I-II	1.63975	1.35427	0.75456	3.14713	0.084981	2.10727	3.15088	1.60563	2.34971	4.78297
TCGA-05-4422	C1	low	I-II	1.71775	2.78317	1.38856	3.01865	0.300014	2.90853	2.20751	1.62641	1.58236	3.0574
TCGA-05-4390	C1	high	I-II	1.00779	1.68099	0.263858	2.34302	0.182054	2.15429	0.646116	1.77035	1.80529	5.39605
TCGA-91-6830	C1	high	I-II	1.5128	1.64536	1.16282	2.34709	0.433072	3.17247	1.6226	2.37471	3.07494	5.47585
TCGA-50-5068	C1	low	I-II	1.90463	2.81369	1.18486	3.23234	0.22353	2.75078	4.28842	1.42785	1.46743	4.35655
TCGA-44-7669	C1	low	I-II	1.31224	1.24373	1.17614	2.35576	0.209977	2.96849	1.24213	1.6513	2.48749	4.58759
TCGA-50-5066	C1	high	I-II	1.64967	2.58241	1.10219	2.96233	0.240998	2.87196	1.80144	1.47827	1.67609	5.39003
TCGA-64-5815	C1	high	I-II	1.21534	0.610479	0.705809	2.13181	0.0426341	2.95608	2.65715	1.31473	2.04772	7.07768
TCGA-50-5939	C1	high	I-II	1.10478	0.60492	0.531911	3.14555	0.175566	3.17954	1.15213	2.01086	2.28449	5.91177
TCGA-MP-A4TA	C1	high	I-II	1.4552	1.86241	1.28612	2.28196	0.334195	2.9012	0.847101	1.71951	1.49528	5.33653
TCGA-97-A4M1	C2	low	I-II	1.24379	1.17165	0.740467	1.34354	0.158367	2.18283	2.34841	1.85667	2.77496	4.39797
TCGA-44-5645	C1	low	I-II	2.15587	0.719782	0.637159	2.58452	0.366822	3.0215	3.15356	2.03016	1.94657	3.89338
TCGA-64-1677	C2	high	III-IV	1.59525	1.6204	1.00143	3.22879	0.100663	1.8408	1.74321	1.23138	1.34265	3.78908
TCGA-44-2662	C1	high	I-II	1.12814	0.649196	0.750209	1.78608	0.327194	3.6895	1.4358	1.95593	1.82413	5.48293
TCGA-44-6775	C1	low	I-II	1.60422	0.705685	0.68679	2.59878	0.360403	3.26673	2.6614	1.89832	2.06659	5.43574
TCGA-38-4632	C1	high	III-IV	1.52198	1.7874	0.831789	1.97312	0.0954798	2.93829	3.30694	1.5356	1.46223	5.17383
TCGA-55-8092	C1	high	I-II	1.8863	2.85669	1.38856	3.48808	0.378566	2.54649	1.19712	1.34511	1.68503	5.70844
TCGA-50-5946	C1	high	I-II	1.28085	2.24338	0.604649	1.98868	0.158894	1.85676	0.883152	1.37959	2.03007	5.62624
TCGA-MP-A4TI	C1	high	I-II	2.49772	2.15143	1.86788	2.32082	0.513587	3.7685	2.46497	1.42639	2.08104	6.2942
TCGA-05-4418	C1	high	III-IV	1.49656	1.89786	0.984801	2.92122	0.3147	2.98272	1.05382	1.64074	1.3549	4.95139
TCGA-MN-A4N4	C1	low	I-II	1.21134	1.15972	0.573531	2.32512	0.144267	2.2743	1.06789	1.29135	2.16373	6.53366
TCGA-55-8507	C1	high	I-II	1.06856	0.692851	0.585131	1.67917	0.141194	2.28745	1.07837	1.91333	2.26239	5.02034
TCGA-86-8668	C1	low	I-II	1.5332	0.97885	0.66203	2.9675	0.127305	2.62895	2.27715	1.60405	2.66936	5.51052
TCGA-05-5425	C1	high	I-II	1.7371	3.45084	1.33976	2.46023	0.357525	3.65653	2.3216	1.82521	1.91661	4.98841
TCGA-49-4510	C1	low	I-II	1.053	1.39534	0.617445	1.90944	0.260996	1.70595	1.68175	1.51143	2.30789	4.73895
TCGA-55-6979	C1	high	I-II	2.15254	2.46	1.27775	3.10691	0.340024	3.88344	2.41752	1.42871	2.28633	5.62469
TCGA-78-7158	C1	high	III-IV	0.744596	0.489329	0.226721	1.44422	0.0807312	1.77661	1.49656	1.43167	1.88033	3.90155
TCGA-97-8547	C1	high	III-IV	1.19976	0.2975	0.297732	1.01879	0.0744169	2.49566	2.4776	1.60394	1.75588	6.54379
TCGA-78-7153	C1	low	I-II	0.811522	0.918075	0.564847	2.37106	0.0810903	1.35509	1.53283	1.19612	1.62035	3.64249
TCGA-35-4122	C1	high	I-II	1.59738	2.69867	1.18446	2.62538	0.330397	3.52539	2.31174	1.15811	1.56562	5.47324
TCGA-49-AARE	C1	high	I-II	1.23675	1.06364	0.767951	2.80697	0.219094	1.97694	1.43557	1.51555	1.39064	5.40941
TCGA-49-6761	C1	high	III-IV	1.49348	1.26869	1.14969	2.82724	0.363719	2.55908	1.34012	1.21924	1.6444	5.2233
TCGA-91-7771	C1	low	I-II	1.97561	1.80615	1.13805	2.92979	0.311536	3.03333	2.19091	1.63288	2.437	4.7733
TCGA-69-7980	C1	high	I-II	1.60777	1.73063	1.02646	1.95689	0.257929	2.68106	1.79704	1.28736	1.92113	5.03299
TCGA-69-8253	C1	low	I-II	0.947277	0.645136	0.916163	2.72257	0.127495	1.62796	2.28092	1.96867	2.02788	3.94758
TCGA-95-7947	C1	high	I-II	1.38926	1.26409	0.846785	2.60624	0.334174	2.25232	1.76628	1.39574	1.95415	3.97977
TCGA-62-8394	C1	high	III-IV	1.19914	2.32005	0.498801	1.63189	0.115864	2.08872	1.58572	1.23422	2.06554	4.93069
TCGA-55-8616	C1	low	I-II	1.21776	1.12764	0.44316	2.87772	0.077979	1.71631	1.35261	1.32369	1.77655	4.8416
TCGA-49-6743	C1	high	III-IV	1.21452	1.09466	0.85969	2.59234	0.394089	2.82121	1.43833	1.64386	2.01592	5.97071
TCGA-49-AAR4	C1	high	III-IV	2.44523	4.01754	1.99315	3.12159	0.306043	2.53197	1.55086	1.42541	1.76157	5.51842
TCGA-38-4625	C1	high	I-II	1.11478	1.1339	0.86931	2.3382	0.340523	2.89105	2.0396	1.1906	1.53174	4.91587
TCGA-05-4417	C1	high	I-II	1.90217	1.83396	1.04323	3.09942	0.17582	3.03922	2.23833	1.87499	2.70136	6.65492
TCGA-50-5045	C1	low		2.20733	2.44474	1.15813	4.00867	0.210206	3.35633	3.69262	1.35246	2.45645	6.15747
TCGA-97-A4M2	C1	low	I-II	1.90718	1.78101	1.56866	3.14043	0.44091	3.34391	2.96133	2.12271	2.69427	4.45669
TCGA-97-A4M3	C1	high	I-II	0.829004	0.374225	0.329248	1.67225	0.0393449	1.37513	1.58591	1.75865	2.53598	4.86854
TCGA-44-2668	C1	high	I-II	1.77914	1.69122	1.47436	2.1495	0.505747	3.32636	1.80586	2.02093	1.88972	6.18131
TCGA-71-8520	C1	high	I-II	0.846395	0.531251	0.424147	1.36055	0.0768037	2.37015	1.799	1.73675	2.44407	6.15232
TCGA-75-5125	C1	high	I-II	1.6537	1.37863	1.32816	2.06624	0.31214	3.23805	1.97349	1.44856	1.66513	5.2426
TCGA-49-4512	C2	low	III-IV	0.877686	0.296822	0.252705	2.42864	0.0702765	2.45512	1.91345	1.54741	1.6823	6.00321
TCGA-86-7711	C1	high	I-II	0.795889	1.0809	0.638182	1.88986	0.265295	3.41678	2.21862	1.93479	1.61542	5.74034
TCGA-L4-A4E6	C1	low	I-II	1.46698	0.998753	1.09523	2.37769	0.318048	4.23157	2.29101	1.89146	3.1512	4.62639
TCGA-49-AAR0	C1	low	I-II	1.77013	1.26078	0.72643	3.12613	0.100698	2.58958	1.97746	1.77201	2.37768	4.72661
TCGA-50-7109	C1	high	I-II	1.44352	1.52518	1.12206	2.62073	0.331848	2.331	0.943197	1.69811	2.24875	5.41007
TCGA-L9-A50W	C1	low	I-II	1.39478	0.486831	0.287013	2.22848	0.0544061	2.36861	2.88065	2.0033	2.16823	4.51653
TCGA-55-8094	C1	high	III-IV	0.521978	0.379871	0.297361	1.18439	0.0819053	2.12726	1.15462	1.52787	1.5665	2.40862
TCGA-05-4430	C2	high	I-II	1.32232	1.31712	0.859159	2.1324	0.165317	3.03232	2.8816	1.68044	2.66232	6.48904
TCGA-91-A4BD	C1	low	I-II	1.324	0.48638	0.809691	2.0259	0.103608	2.53181	2.33497	1.70169	1.63146	2.78703
TCGA-78-7149	C1	high	III-IV	0.604229	0.566902	0.662921	1.86245	0.123732	1.34613	1.43266	1.64185	3.14741	4.25192
TCGA-55-7724	C1	low	I-II	1.37192	1.59127	1.2753	2.95165	0.373947	3.02805	1.97231	2.0682	2.83718	4.30149
TCGA-50-6593	C1	high	III-IV	1.00944	0.601599	0.35983	2.12987	0.0468966	3.05009	2.58632	1.64177	2.05526	6.11553
TCGA-86-8674	C1	high	I-II	0.675208	0.485101	0.404998	1.69654	0.0673871	1.67828	1.62676	1.76007	1.6308	4.34662
TCGA-49-4505	C1	low	I-II	1.41393	2.26172	0.952606	2.66669	0.164643	2.61673	2.71612	1.51876	2.13979	5.06646
TCGA-05-5420	C1	high	III-IV	2.28436	2.74166	1.52298	3.50302	0.366149	3.98886	2.93255	1.82757	1.40151	4.84651
TCGA-55-6983	C1	low	I-II	1.83608	1.69486	0.964281	4.32585	0.15943	2.27776	2.76867	1.66427	2.17351	5.67029
TCGA-44-8119	C1	high	I-II	1.41407	1.07664	1.00763	2.5028	0.22047	2.46383	0.631177	1.85507	2.20868	6.69042
TCGA-55-7994	C1	high	I-II	1.75189	2.52904	1.93535	2.4573	0.338951	3.41148	1.89783	1.53145	1.45032	4.02482
TCGA-55-8508	C1	low	I-II	1.22642	1.09922	0.812324	3.50261	1.05052	2.0236	1.10112	1.89962	2.15328	5.57926
TCGA-73-7499	C1	high	I-II	2.06983	3.29211	1.15331	2.79693	0.187976	2.73563	2.46779	1.21047	1.65618	4.80493
TCGA-50-5933	C1	high	III-IV	1.13502	0.823364	0.673034	1.52237	0.0986569	3.27561	1.39282	1.18816	2.0525	6.61021
TCGA-NJ-A4YI	C1	low	III-IV	0.967166	0.319487	0.44245	1.18672	0.0678734	2.23697	2.26514	1.56287	1.78034	4.99415
TCGA-55-7573	C1	low	I-II	1.75667	1.03959	0.775748	3.68538	0.158465	2.5651	3.00888	1.76073	2.12567	4.71193
TCGA-91-A4BC	C1	high	I-II	2.68375	4.27191	2.00247	3.10279	0.485765	3.1589	0.90255	1.48921	2.17918	6.36616
TCGA-78-7220	C1	high	III-IV	0.752651	1.91466	0.785052	1.0456	0.160657	1.66737	0.840152	1.98383	2.08145	4.13888
TCGA-05-4382	C1	high	I-II	1.46612	0.931692	0.608165	2.86708	0.184464	3.44405	1.4284	1.39006	2.11554	6.36421
TCGA-86-8278	C1	low	I-II	1.2576	0.70009	0.923251	2.42189	0.104837	2.38562	1.87227	2.0057	1.54512	5.74559
TCGA-NJ-A55R	C1	low	I-II	1.04312	0.307056	0.64226	3.68517	0.0863803	2.06685	1.22637	1.76005	2.08988	5.3566
TCGA-91-8496	C1	low	I-II	1.13788	1.22382	0.866163	0.92509	0.157333	2.47016	2.89485	2.022	1.9471	4.00005
TCGA-MP-A4TJ	C1	low	I-II	2.88626	2.69885	1.8605	4.33785	0.534757	3.31843	2.13716	2.13101	2.3848	6.15794
TCGA-69-7765	C1	high		1.28936	1.01458	1.09497	3.05368	0.12303	2.73621	2.3242	1.70762	2.42843	6.63621
TCGA-64-5775	C1	high	III-IV	0.356292	0.446677	0.24317	0.852642	0.0456566	2.26714	1.22353	1.14951	1.85991	5.30262
TCGA-44-7661	C1	high	I-II	1.74981	1.06051	0.767482	1.58601	0.136279	3.17137	2.36079	1.50487	2.93699	6.16962
TCGA-49-4486	C1	low	I-II	0.58415	0.607426	0.436495	1.67312	0.0265539	0.813012	1.80994	1.50754	1.39355	1.96777
TCGA-05-4427	C1	low	I-II	1.11586	1.38121	0.996273	1.73004	0.165422	2.75504	1.42479	1.39556	1.69596	4.85867
TCGA-MP-A4TE	C2	low	I-II	0.709332	0.336609	0.257213	1.96795	0.0436182	1.23666	1.03935	2.18594	1.51356	3.9471
TCGA-38-7271	C1	low	I-II	2.53217	2.90668	1.40146	5.59911	0.297189	2.99723	2.76116	1.55812	2.63518	5.59654
TCGA-62-8399	C1	high	III-IV	0.900177	0.947827	0.772082	1.83141	0.0818818	2.35233	1.5355	2.07962	2.72369	5.32098
TCGA-49-AAR2	C1	low	I-II	1.56744	1.16329	0.652926	2.85497	0.156902	2.14688	1.43254	1.55072	1.46509	3.82101
TCGA-86-7953	C1	low	I-II	1.53924	1.00862	0.73031	2.36222	0.0945343	3.05842	2.30655	1.7577	1.95034	4.71381
TCGA-69-8254	C1	low		1.31877	0.87992	0.644465	3.02298	0.215783	2.30082	1.99204	1.81495	2.1022	4.06774
TCGA-86-8055	C1	high	I-II	1.14164	0.880977	0.527933	2.51773	0.0779746	2.73482	1.57802	1.38614	2.14568	6.7763
TCGA-55-5899	C1	high		1.36448	1.39096	1.0409	1.7359	0.172622	2.90957	1.00206	1.34646	1.72948	5.57169
TCGA-78-8655	C1	high	I-II	1.28831	1.8784	0.952717	2.04951	0.148034	2.65586	2.10204	1.70164	2.32453	4.91093
TCGA-05-4420	C1	low	I-II	0.675858	1.3519	0.39927	2.09999	0.0807389	1.84569	1.07759	2.17146	1.86622	5.02665
TCGA-49-AARN	C1	low	I-II	1.21577	1.29393	0.773364	3.58266	0.10486	2.01632	2.30423	1.633	2.08808	5.26417
TCGA-49-6745	C1	high	III-IV	1.44227	1.77534	1.15214	1.7624	0.170572	2.70248	2.15315	1.75427	2.15421	5.56029
TCGA-55-8505	C1	high	III-IV	0.608957	0.364515	0.273237	1.90829	0.135187	2.12909	0.919666	1.80548	2.02923	6.1982
TCGA-99-8028	C1	high	I-II	2.68342	2.83745	1.68561	3.55237	0.356903	3.70924	2.11007	1.36577	2.40615	6.39892
TCGA-38-6178	C1	high	III-IV	1.11063	0.550429	0.488686	2.50156	0.120043	2.18703	1.28441	1.66124	2.20794	6.07024
TCGA-55-6987	C1	low	I-II	2.21866	2.83509	2.28351	4.39773	0.970652	3.75209	1.76955	1.7714	2.16829	5.22894
TCGA-49-4494	C1	high	III-IV	0.916916	1.94168	0.87114	1.72344	0.0607419	2.18199	2.24211	1.07972	1.55655	4.37613
TCGA-55-6543	C2	low	I-II	0.800488	0.665062	0.500973	1.82112	0.0904836	2.60976	1.03715	2.2421	1.92413	4.31779
TCGA-64-1678	C1	high		0.998459	0.776822	0.439015	1.94747	0.63449	0.822014	1.30863	1.43228	0.995324	3.48431
TCGA-91-6835	C2	low	I-II	2.51385	3.1541	1.5144	3.88905	0.394112	3.75665	2.63701	1.96981	2.35749	5.30678
TCGA-S2-AA1A	C1	low	I-II	2.39921	1.67229	1.00067	4.47302	0.272161	2.59643	3.01745	1.49134	2.42571	5.41176
TCGA-69-7761	C1	low	I-II	2.15107	2.11681	1.35361	3.21058	0.36102	3.19439	2.05356	1.73597	1.64434	5.0467
TCGA-86-8672	C1	high	I-II	1.73451	2.20268	1.29013	2.30641	0.229103	3.0994	1.78614	1.43419	1.5195	6.11724
TCGA-44-5644	C1	low	I-II	0.770235	0.9719	0.629928	2.08333	0.0834314	1.46829	0.410033	1.96649	1.68023	3.95413
TCGA-49-4506	C1	high	I-II	1.22681	3.13057	1.14364	2.27525	0.198646	2.33187	1.55602	1.06141	1.28846	4.33343
TCGA-MP-A4SV	C1	high	I-II	2.11396	2.02434	1.3929	2.92662	0.369532	2.72651	1.7016	1.35704	2.03112	5.29133
TCGA-53-7626	C1	low	I-II	2.01112	2.03413	1.36875	3.48441	0.406607	3.0053	2.65864	2.05336	2.721	5.07937
TCGA-MN-A4N1	C2	high	I-II	0.784269	0.269419	0.186665	1.44811	0.0517345	1.70902	1.36012	1.224	1.464	4.93565
TCGA-35-4123	C1	high	I-II	2.1568	4.44398	1.87819	2.22192	0.295309	2.98227	2.21792	1.08706	1.29534	5.94696
TCGA-55-8621	C1	low	I-II	1.75767	1.18754	1.531	2.81134	0.550424	3.21518	2.26757	1.98202	3.19092	5.44803
TCGA-69-A59K	C2	low	I-II	1.40438	1.33401	0.877924	2.96914	0.170307	2.50304	1.67277	1.63259	1.92243	4.71272
TCGA-49-4501	C1	low	I-II	1.43106	1.48778	0.675035	3.07952	0.115773	2.24551	2.47221	1.31903	2.00715	5.54763
TCGA-44-2655	C1	low	I-II	1.24094	0.641534	0.578089	2.89759	0.0873335	2.27912	3.41039	1.91162	2.30489	3.9732
TCGA-05-4434	C1	high	III-IV	1.79506	1.64696	0.937897	2.85823	0.18367	3.63803	2.40421	1.78924	1.97342	5.45013
TCGA-78-7148	C1	high	I-II	1.04054	1.55027	1.05479	1.5761	0.133315	2.2333	1.65453	2.05323	2.19367	4.33174
TCGA-44-6145	C1	low	I-II	1.90922	2.61891	1.69122	3.57661	0.641963	3.41863	1.77618	2.12641	1.99705	6.12303
TCGA-55-8615	C1	high	III-IV	0.753655	0.157553	0.219356	1.38014	0.0902299	1.88849	0.743709	1.88692	1.90034	4.52139
TCGA-38-4626	C1	low		0.966283	1.00422	0.751732	1.42315	0.256633	3.77044	1.61063	2.27404	3.34515	5.6658
TCGA-50-5930	C1	high	III-IV	1.30221	1.69923	0.963812	3.42717	0.230807	2.7122	1.32682	1.52599	2.20832	6.24897
TCGA-55-6981	C1	low	III-IV	0.979696	0.253729	0.271524	2.75567	0.0639896	2.23264	2.42879	1.53386	2.08507	5.01206
TCGA-62-A46R	C1	high	I-II	1.65758	2.1291	0.921087	2.50758	0.097029	2.71195	2.51477	1.81396	1.43665	4.74454
TCGA-95-8039	C1	low	I-II	1.73137	0.709107	0.887946	1.89799	0.151516	2.73946	3.53789	1.74486	2.11429	4.62757
TCGA-97-7554	C1	high	III-IV	1.10009	1.15762	0.758186	3.0657	0.0995475	2.67614	1.2692	1.40596	2.62265	6.33387
TCGA-67-6216	C1	low	I-II	1.221	1.43086	0.756932	2.99118	0.0658066	2.40801	2.99821	1.70208	1.28649	3.85221
TCGA-MN-A4N5	C2	low	I-II	1.80997	1.83134	1.91958	2.20129	0.277588	2.57453	1.08681	1.5331	1.90688	5.08241
TCGA-93-8067	C1	high	I-II	0.765282	0.428095	0.784197	1.73662	0.192994	2.25708	1.71047	1.59797	1.82975	4.67054
TCGA-97-8176	C1	high	III-IV	0.813005	0.814132	0.524448	1.62796	0.082597	3.10324	1.68472	2.05238	2.05387	4.65596
TCGA-55-A493	C1	high	I-II	1.9534	1.66057	1.48724	2.8061	0.332159	2.72527	2.15675	1.05691	1.29538	5.72388
TCGA-62-A46S	C1	low	I-II	1.16329	1.02999	0.78782	2.07652	0.266283	2.30942	1.51664	1.80868	2.28986	3.95488
TCGA-55-6968	C1	low	III-IV	1.84188	1.7683	1.18198	3.16378	0.379388	3.15542	1.03546	1.36196	1.80141	4.89441
TCGA-44-6147	C1	low	I-II	1.77606	1.43287	0.915235	3.6636	0.413521	2.64009	1.57435	1.82357	2.70037	5.10127
TCGA-55-8514	C1	low	I-II	1.2541	0.315022	0.413365	1.77246	0.0776803	2.65828	1.23054	1.5737	1.7245	3.9425
TCGA-55-7911	C1	high	I-II	2.05803	1.97138	1.7145	2.52126	0.355692	3.07167	1.56779	1.69276	1.8743	4.45053
TCGA-35-3615	C1	high	I-II	0.752789	1.06144	0.542178	2.01934	0.100515	2.31666	1.89909	1.72424	1.79554	3.71018
TCGA-73-4658	C1	high	I-II	1.56744	1.17748	0.83277	2.04302	0.123124	3.21062	3.06698	1.70922	2.57128	6.21769
TCGA-44-6778	C1	low	I-II	2.47047	2.22555	1.64925	3.8814	0.54542	4.01704	2.19835	2.04137	3.21954	4.37496
TCGA-62-8397	C1	low	I-II	0.834155	0.485485	0.243349	1.87484	0.0273955	1.7804	2.31948	1.54113	1.73458	4.13763
TCGA-50-6595	C1	high	III-IV	1.08158	1.11448	1.07223	1.41384	0.321597	2.86307	1.09511	1.21969	2.90257	6.89977
TCGA-L9-A444	C1	high	I-II	2.50989	3.35176	2.08286	3.51988	0.563054	3.04524	1.63345	1.32109	2.25479	5.55155
TCGA-64-5779	C1	high	III-IV	2.05052	1.72693	0.83131	3.79984	0.226754	1.90285	0.919545	1.58703	2.5466	6.02625
TCGA-44-7660	C2	high	I-II	1.23639	2.45224	0.702804	2.24286	0.152167	2.42094	1.18757	1.49839	1.25293	4.65788
TCGA-44-2666	C1	low	I-II	0.909783	1.11055	0.72971	2.25425	0.283736	1.87145	1.63881	1.89878	2.3549	4.09258
TCGA-44-6777	C1	low	I-II	1.46875	0.855754	0.722266	2.93479	0.128789	3.68082	3.06207	1.46874	2.58427	6.79622
TCGA-73-4675	C1	high	III-IV	0.880769	0.614581	0.461824	1.88249	0.0453735	2.03375	2.53947	1.44296	1.87065	5.34533
TCGA-55-7903	C1	low	I-II	1.30316	1.31011	1.29559	1.78737	0.434992	2.4121	1.60145	1.48377	1.79244	4.04699
TCGA-97-7553	C1	low	I-II	1.70276	2.18491	1.50411	3.114	0.431702	3.78373	2.81549	2.47938	2.94023	5.02027
TCGA-78-7147	C1	high	I-II	1.21573	1.75447	0.636051	1.37251	0.0859633	1.93375	2.00772	1.38618	1.44079	3.79226
TCGA-99-8033	C1	high	III-IV	1.52986	1.98518	1.52641	1.90447	0.631353	2.82207	1.90958	1.80521	1.67874	5.23345
TCGA-55-1594	C1	low	III-IV	1.20138	3.864	0.882244	2.5488	0.137637	2.52574	1.27139	1.6406	1.7289	4.53245
TCGA-55-6980	C1	low	I-II	1.73845	1.06919	0.752296	1.61796	0.0750238	2.43714	3.15388	1.33757	2.01468	6.10665
TCGA-95-A4VK	C1	low	III-IV	1.58812	1.43763	1.02859	3.40984	0.183525	2.17194	1.61404	1.82374	2.04901	4.62719
TCGA-55-8207	C2	low	I-II	1.25933	1.11284	0.693719	1.66978	0.0640978	2.74845	2.07675	1.82843	2.37957	5.82292
TCGA-NJ-A55O	C1	low	I-II	1.06979	0.610097	0.444512	1.93767	0.206195	2.66897	1.80469	1.71561	2.3216	3.99418
TCGA-95-7043	C1	low	I-II	0.56139	0.686144	0.714575	1.69044	0.0423928	1.30011	0.98261	1.64567	2.08781	4.21534
TCGA-44-7672	C1	low	I-II	1.98018	1.56531	1.11282	4.0928	0.294045	2.98129	2.20397	1.32723	2.06785	6.4354
TCGA-44-6146	C1	low	I-II	1.08167	0.530232	0.555759	1.16819	0.224553	1.75181	1.11099	1.77023	2.16392	3.97031
TCGA-67-3771	C2	low	I-II	1.5265	1.65598	0.843732	2.99545	0.217757	3.12543	1.9821	1.96192	1.77426	4.92814
TCGA-67-3772	C2	low	I-II	1.18615	1.16149	0.511366	2.84588	0.0546314	2.20225	3.26029	1.54331	1.97413	5.65311
TCGA-97-A4M5	C1	low	I-II	1.28675	0.849968	1.15941	2.73731	0.383505	2.93034	1.76358	1.72429	2.91537	5.42005
TCGA-53-A4EZ	C2	low	I-II	0.98407	0.935635	0.596754	2.19273	0.137148	1.94947	1.91921	1.6683	1.24274	3.64866
TCGA-99-8032	C1	high	I-II	1.42004	0.957042	0.612805	3.21334	0.119728	2.04023	0.976861	1.76563	2.44457	6.23944
TCGA-73-4670	C1	high	III-IV	0.434063	0.482205	0.335451	1.67303	0.124464	2.20059	0.574999	1.72302	1.45417	5.83514
TCGA-55-7576	C1	low	I-II	1.24953	1.31324	0.658332	2.2646	0.078546	2.65075	2.24371	1.65961	1.9889	5.01828
TCGA-J2-A4AE	C1	low	I-II	1.9004	1.26791	0.825517	3.13921	0.150244	2.14658	2.2134	1.88876	1.90881	3.34162
TCGA-93-7347	C1	low	I-II	2.51005	2.62601	1.36662	3.00773	0.198595	2.89999	3.17348	1.67382	2.00816	5.46422
TCGA-75-7027	C1	high	I-II	0.804887	0.671445	0.580037	1.81553	0.167226	2.52995	0.932405	1.62576	1.89237	6.30778
TCGA-62-A472	C1	high	I-II	1.42814	1.75025	1.03924	1.98548	0.132229	2.56211	2.39463	1.60938	1.74613	4.48255
TCGA-78-7154	C1	high	III-IV	0.792188	0.767965	0.676857	1.35252	0.161204	2.07982	1.28882	1.53703	2.07194	4.54992
TCGA-50-5044	C1	high	III-IV	1.08876	1.4497	1.05978	1.78451	0.210344	2.23875	2.39371	1.1982	2.34157	5.51834
TCGA-95-A4VP	C1	low	III-IV	1.67486	1.88034	1.00981	3.61867	0.143322	2.19999	1.61555	1.93213	3.10713	5.09593
TCGA-44-2661	C2	low	I-II	2.34837	2.90404	1.20277	3.59245	0.270845	3.46113	4.07895	1.79455	1.85841	5.14906
TCGA-49-AARO	C1	low	I-II	1.82168	1.58462	1.26876	3.3871	0.176674	2.89193	3.07849	1.51055	2.32313	5.98496
TCGA-91-6831	C1	high	I-II	1.17967	2.79206	0.688948	2.50718	0.442262	2.65295	0.90266	1.84031	1.95379	6.12202
TCGA-55-6642	C1	high	I-II	1.50564	1.89973	1.1688	3.18435	0.699168	2.44755	0.592887	1.72354	2.38844	7.0223
TCGA-86-8056	C1	low	III-IV	1.32423	0.956138	0.719986	2.25785	0.183288	2.67912	2.22823	2.1259	2.33893	4.05557
TCGA-L9-A5IP	C1	high	III-IV	1.04512	1.09805	0.832104	1.75628	0.280191	2.71465	0.624399	2.10799	1.90554	4.33546
TCGA-97-7546	C1	low	I-II	1.66226	1.51283	0.996038	2.81044	0.190459	2.32913	2.0117	1.80667	2.33929	4.827
TCGA-97-7547	C1	low	I-II	1.20162	0.810464	0.315412	2.63145	0.312781	1.90271	1.36972	1.49432	1.80961	4.7291
TCGA-55-7914	C1	high	I-II	1.56383	1.75807	0.850738	3.11673	0.14557	2.22158	1.22769	1.60459	1.96299	5.31285
TCGA-78-7143	C1	low	I-II	1.43775	0.876773	0.410501	1.98306	0.0958336	2.62632	2.96045	1.49949	1.71215	3.82088
TCGA-97-A4M0	C1	low	I-II	1.94468	1.94608	1.17633	2.14058	0.210818	2.68139	3.04181	1.61435	1.45861	4.21578
TCGA-NJ-A55A	C1	low	I-II	2.10492	1.61199	1.06518	4.10394	0.227106	2.44817	3.05177	1.94155	2.47304	5.41839
TCGA-55-8205	C1	high	I-II	1.96531	2.76871	1.41362	2.76895	0.320045	3.9806	2.13587	1.5072	2.06652	5.25437
TCGA-05-4415	C1	high	III-IV	0.793558	1.29187	1.53462	1.3602	0.344521	1.94265	0.58431	1.62952	1.34794	3.13957
TCGA-97-7941	C1	low	I-II	1.29733	0.98774	0.846429	2.17006	0.162223	2.28206	1.84108	1.8915	2.58067	4.74776
TCGA-86-8585	C1	high	I-II	2.00229	1.99005	1.26017	3.23748	0.235148	2.71255	1.51532	1.46496	1.33774	4.9098
TCGA-55-8203	C1	low	I-II	1.9428	2.02617	1.01827	3.92146	0.212933	2.60603	1.83617	1.8148	2.02116	5.3157
TCGA-71-6725	C2	low	I-II	0.409058	0.0612648	0.0896333	1.46308	0.0389778	1.87509	0.705162	1.5569	1.88662	3.55713
TCGA-55-7816	C1	high	III-IV	1.16812	1.89589	0.989225	1.59008	0.251905	3.32223	2.10839	1.28877	2.73054	6.03536
TCGA-55-6978	C1	high	I-II	2.08533	3.11762	2.19401	1.82388	0.667368	3.63428	1.7402	1.32558	2.08194	6.76346
TCGA-55-1592	C2	low	I-II	1.02039	0.711384	0.482916	2.09674	0.0946497	2.81565	1.58807	1.5061	2.01408	4.50463
TCGA-97-8175	C1	high	I-II	1.0498	0.396229	0.517114	1.61209	0.0904635	2.81445	3.20513	1.71868	1.80939	4.13007
TCGA-86-7954	C1	high	I-II	1.76607	2.11535	1.00721	1.99039	0.256307	3.52207	1.84321	1.43722	2.07073	4.88709
TCGA-78-8662	C1	high	I-II	0.715849	0.639206	0.333267	1.05485	0.0410623	1.32928	0.850025	1.02127	1.82239	4.01323
TCGA-MP-A4TF	C1	high	I-II	0.836265	0.898586	0.895904	2.26883	0.364047	1.89559	0.772325	1.83407	1.56637	4.72746
TCGA-MP-A4T7	C1	high	III-IV	1.20077	0.761403	0.774051	1.71587	0.215616	2.68703	1.47153	2.02504	2.0508	4.04216
TCGA-55-8506	C1	high	I-II	1.24583	0.949111	0.736384	1.83828	0.148789	2.66194	1.18568	1.89098	1.5463	5.25418
TCGA-50-6591	C1	low	III-IV	0.26845	0.491572	0.0622472	0.393188	0.0350549	0.888651	0.336725	1.0816	1.68958	4.15822
TCGA-78-7159	C1	low	I-II	1.31797	2.4929	0.624136	2.9263	1.20848	1.64809	0.596903	2.1372	2.54876	5.17509
TCGA-69-7763	C1	high	I-II	1.14024	0.763317	0.578918	2.32882	0.159309	2.1888	1.17487	1.80801	2.7632	5.68738
TCGA-55-8085	C1	low	I-II	1.7472	1.88562	1.21523	3.16227	0.326733	2.88035	1.6049	1.52628	1.73735	4.2446
TCGA-62-A471	C1	high	I-II	0.839058	0.852111	1.01653	1.7415	0.269155	1.74401	0.686443	1.96364	1.43563	3.85608
TCGA-91-6840	C2	high	I-II	1.54455	1.79813	0.99565	2.60624	0.136539	2.34336	1.0599	1.39558	2.62165	4.62592
TCGA-44-3917	C1	high	I-II	1.51029	1.64817	1.14655	2.68629	0.341676	3.30972	1.75419	1.62491	1.59262	4.39898
TCGA-73-7498	C1	low	I-II	1.4141	0.779326	0.557829	2.28538	0.0972561	2.25156	1.76358	2.01223	2.97637	4.83024
TCGA-55-8206	C1	low	I-II	1.56343	0.591485	0.376166	2.37292	0.100663	3.0716	3.42251	2.2478	2.09363	4.70762
TCGA-97-8179	C1	high	I-II	0.683696	0.769897	0.374067	0.982805	0.0624869	2.398	2.33653	1.90972	2.76136	4.6918
TCGA-50-8459	C1	high	I-II	1.49107	1.16687	0.676816	3.27992	0.162784	2.99755	2.74885	1.3089	1.99851	7.55961
TCGA-50-6590	C1	high	I-II	1.66618	1.95238	1.22804	3.3446	0.26283	3.62378	1.29577	1.02605	1.59997	5.59843
TCGA-49-6742	C1	high	I-II	0.498551	0.765308	0.568919	1.1695	0.125879	1.4629	1.3979	1.958	2.06552	3.85088
TCGA-64-1679	C2	high	III-IV	0.899409	0.309042	0.288451	1.48433	0.0486513	2.70575	2.55094	1.34717	1.98472	6.64353
TCGA-99-7458	C1	low	III-IV	2.12234	2.19503	1.27631	2.49368	0.149728	2.70615	3.03497	1.67293	2.75543	5.47174
TCGA-97-A4M7	C1	low	I-II	2.03893	1.3568	0.834268	3.13692	0.178477	2.96845	3.92407	1.90344	2.41473	5.10157
TCGA-MP-A4TH	C1	low	I-II	2.16982	1.91046	1.20944	4.60837	0.262144	2.52785	2.85929	1.81419	1.97319	4.71371
TCGA-62-A46P	C1	high	I-II	0.811916	0.734683	0.592356	1.80786	0.0783501	1.61126	0.84352	1.85333	2.31119	4.05329
TCGA-75-6212	C1	low	I-II	1.18248	0.44055	0.45035	3.68741	0.0899817	2.70447	3.76145	1.86525	2.17189	4.33719
TCGA-55-7913	C1	low	I-II	0.764307	0.63457	0.445164	1.76048	0.0832451	2.11728	1.22884	1.74117	1.50275	3.60497
TCGA-78-7166	C1	high	I-II	0.840165	0.465827	0.666957	2.34175	0.174246	1.65203	0.96443	1.53621	1.23552	3.83467
TCGA-93-A4JN	C1	low	III-IV	1.67586	0.62909	0.592615	3.90155	0.172217	2.21911	1.94018	1.67721	2.34596	6.22546
TCGA-55-6985	C2	low	I-II	1.72028	1.48155	1.27623	2.87829	0.630464	2.77648	1.80791	1.82875	2.0862	5.93907
TCGA-38-4627	C2	high	I-II	1.02881	1.01693	0.479184	1.88255	0.0809453	2.91286	2.19991	1.39538	2.7126	7.61128
TCGA-55-6975	C1	high	I-II	0.945579	0.844409	0.700923	2.48598	0.0960477	2.4037	0.709594	1.56595	3.01199	6.99087
TCGA-62-A46V	C1	high	I-II	0.767464	0.180379	0.143827	0.955043	0.054555	2.50818	2.43517	1.69657	1.88112	5.51792
TCGA-55-6984	C1	low	I-II	0.945022	0.485864	0.415889	2.78094	0.148635	1.39346	0.963554	1.62811	1.99721	4.3733
TCGA-50-6594	C1	low	III-IV	0.940536	0.171049	0.576039	1.41627	0.312011	2.04552	1.62564	1.36258	1.2535	5.21688
TCGA-49-AAR3	C1	high	I-II	2.03062	2.94084	1.67785	3.25545	0.349661	3.48277	1.64238	1.2296	1.85302	5.98029
TCGA-86-7955	C1	high	I-II	0.472897	0.367695	0.432912	1.54479	0.12981	0.898403	0.340402	1.29459	1.24308	3.26108
TCGA-55-A4DG	C1	low	I-II	1.63614	1.63307	0.975978	3.77795	0.276681	2.34055	1.55288	1.47253	1.80255	4.74778
TCGA-44-6148	C1	low	I-II	1.09116	3.00446	0.525327	2.69572	0.131338	2.26941	1.81299	1.78652	2.34857	4.52203
TCGA-93-A4JP	C1	low	III-IV	1.11099	0.526689	0.679285	1.49371	0.162937	2.96467	1.63758	1.72352	3.3678	4.41243
TCGA-78-7150	C1	high	I-II	0.669847	0.836719	0.618976	1.49012	0.0727373	1.50239	1.08378	1.54501	1.33282	6.29655
TCGA-97-8177	C1	low	I-II	1.54863	1.29131	0.75761	2.90889	0.108736	2.98116	2.79735	1.6829	2.2579	5.82601
TCGA-50-5055	C1	low	I-II	2.54848	2.88928	1.21978	5.53766	0.23997	2.80384	3.94826	1.31184	2.4789	5.95964
TCGA-78-8648	C1	high	I-II	1.85017	2.68004	1.51998	3.30316	0.462253	3.79894	1.64781	1.40622	2.95531	7.75121
TCGA-78-8640	C1	low	I-II	0.980792	1.03673	0.748272	2.33744	0.131604	2.17013	1.01719	1.55164	1.53659	4.13498
TCGA-50-5935	C2	high	I-II	1.6469	1.08074	0.78261	2.08111	0.0991268	2.39043	3.01663	1.73944	2.34871	4.55711
TCGA-78-7167	C1	low	III-IV	0.849831	0.590342	0.475946	1.44829	0.0707697	1.5268	0.987745	1.78163	1.90083	4.2439
TCGA-69-7978	C1	high	I-II	2.15143	2.29803	1.51697	2.90644	0.439354	3.76209	2.38444	1.59092	2.17664	6.04413
TCGA-86-8054	C1	high	I-II	0.798264	0.611459	0.415035	1.3182	0.140461	1.81884	0.712405	1.57947	2.09824	4.57535
TCGA-69-7974	C1	low	III-IV	1.26942	1.21118	0.986047	2.40968	0.410893	3.39516	2.07644	1.82949	2.36058	5.0106
TCGA-44-3398	C1	high	I-II	1.43854	1.49249	2.23638	2.42517	0.180909	2.91581	4.04826	1.72351	2.37193	6.38302
TCGA-NJ-A4YG	C1	high	I-II	1.33923	0.86324	0.60365	2.0017	0.102624	2.38648	2.84437	1.51677	1.72018	5.13749
TCGA-78-7537	C1	high	I-II	0.879603	1.07401	0.631415	2.22694	0.0643034	1.57165	2.298	1.37991	2.20942	5.3477
TCGA-38-4629	C1	high	I-II	1.27023	2.03501	1.10935	2.18181	0.425035	3.21172	1.42597	1.12708	1.67096	6.41692
TCGA-55-8510	C1	high	I-II	1.80228	1.93781	1.08956	2.60276	0.222405	3.40511	2.74446	1.77175	2.36525	5.71689
TCGA-69-7760	C1	low	I-II	0.41833	0.157188	0.202859	1.44675	0.0484265	1.1715	0.876847	1.37611	1.31557	4.33661
TCGA-55-7284	C1	low	I-II	1.21102	1.45528	0.931083	1.64653	0.223612	2.95719	1.6903	1.76885	2.67921	4.47239
TCGA-55-A4DF	C2	low	I-II	2.01877	2.3513	1.21753	2.902	0.299011	3.06535	1.61853	1.11173	1.56518	4.53027
TCGA-05-4402	C1	high	III-IV	1.25364	0.717625	0.426704	2.66324	0.0612709	2.77395	2.05844	1.46577	1.79433	5.31625
TCGA-86-A456	C2	high	I-II	1.39082	0.719738	0.834516	1.83535	0.0690029	3.03461	1.53294	1.80013	2.13872	4.38844
TCGA-49-AARR	C1	low	I-II	1.54269	1.96031	1.14685	3.54672	0.213074	2.38589	1.88253	1.90842	3.13787	5.62314
TCGA-44-7667	C1	high	I-II	0.942581	0.420672	0.518468	1.80388	1.36381	1.98617	0.56719	1.15615	1.78843	5.01574
TCGA-86-A4P8	C1	low	III-IV	2.43828	2.14017	1.95425	2.14385	0.63547	3.53254	2.53828	1.95978	3.56226	4.42798
TCGA-50-8457	C1	low	I-II	1.86598	2.01702	0.967447	4.01064	0.215399	2.54861	2.13485	1.47205	2.41387	5.12459
TCGA-80-5608	C1	low	I-II	1.16685	1.68011	0.814759	1.81648	1.08445	1.97319	1.01376	2.00647	1.87731	3.8831
TCGA-86-6851	C2	low	I-II	2.53634	2.30474	1.98143	3.55662	0.990204	3.41512	1.81655	1.21877	1.87573	5.27624
TCGA-55-6970	C1	low	III-IV	1.3732	1.21142	0.85278	2.62169	0.189447	3.37545	1.71317	2.02604	2.35749	4.20639
TCGA-05-4384	C1	high	III-IV	0.947085	0.541266	0.833743	1.51903	0.0996963	3.0068	1.68987	2.4463	2.78305	4.21596
TCGA-44-7671	C1	high	I-II	0.496896	0.394021	0.287746	1.45997	0.0380883	2.1006	1.33142	1.61723	2.43071	5.16635
TCGA-55-8511	C1	high	I-II	1.74349	1.53997	1.06668	3.50326	0.187054	2.91961	1.56938	1.53446	1.60925	6.50307
TCGA-MP-A4TC	C1	high	III-IV	1.50357	1.1978	0.967598	1.91414	0.20673	2.79963	1.33741	1.42188	1.83733	6.90861
TCGA-91-6828	C2	low	I-II	1.65081	1.61857	1.0003	2.62338	0.245756	3.25778	2.12663	2.25385	2.54778	4.99027
TCGA-55-8302	C1	high	I-II	1.23295	0.995344	0.658599	2.34926	0.187539	2.49987	1.45421	1.75383	1.46813	4.94841
TCGA-55-8087	C2	low	I-II	1.2608	0.447399	0.1938	1.13293	0.071644	2.22676	2.86409	1.88416	1.53145	4.77701
TCGA-L9-A743	C1	low	I-II	2.31637	2.10177	1.1528	3.57869	0.236178	3.26122	2.75493	1.87652	2.48561	6.13904
TCGA-38-4631	C2	high	I-II	0.820531	1.6079	0.730684	2.21365	0.110444	1.94474	0.760912	1.76328	0.961412	4.2232
TCGA-NJ-A4YF	C1	high	I-II	1.00489	0.517824	0.560605	1.47906	0.356206	1.57624	0.668443	1.42227	1.57497	4.78402
TCGA-55-7815	C1	high	I-II	1.52341	0.758178	0.698963	2.4087	0.124762	3.10937	2.05411	1.67073	1.79392	4.66133
TCGA-55-8620	C1	low	III-IV	1.45996	1.63568	0.945188	3.16076	0.185074	2.32869	0.699666	1.45431	1.30428	3.81219
TCGA-50-5941	C2	low	III-IV	2.13708	2.37257	1.28658	3.60981	0.372684	3.38698	2.28152	1.5507	2.24376	5.50298
TCGA-78-7539	C2	low	I-II	1.83426	2.29784	1.00901	2.03374	0.156912	2.55405	2.52312	1.70571	1.38078	4.22788
TCGA-55-8301	C2	high	I-II	2.15849	2.4138	1.44369	3.8681	0.547095	3.15974	2.3427	1.24247	2.00871	5.62663
TCGA-73-A9RS	C1	high	I-II	0.890994	0.971749	0.621803	1.78275	0.254662	2.03016	0.532579	1.45557	1.23286	4.08474
TCGA-44-2665	C1	high	I-II	1.25815	0.581746	0.492994	1.38115	0.0762156	2.89248	3.65733	1.40411	1.8531	6.97418
TCGA-L9-A8F4	C1	high	I-II	2.20798	2.31178	1.16403	3.358	0.227548	2.87911	1.159	1.36196	1.59124	5.37391
TCGA-55-7725	C1	low	I-II	1.84145	1.46844	0.943381	2.74837	0.249221	2.34751	2.00752	1.70458	1.88915	2.38784
TCGA-55-A57B	C1	high	I-II	1.25066	0.708188	0.642569	1.27346	0.147956	2.57494	3.56697	1.48964	2.89729	5.14118
TCGA-86-8673	C1	high	I-II	1.17345	1.54581	1.06329	1.98614	0.169006	2.22401	2.05321	1.67127	1.76389	5.38754
TCGA-86-8074	C1	high	I-II	1.20172	0.678877	0.579657	1.88676	0.112225	2.54022	2.49977	1.35181	1.86973	6.15802
TCGA-86-A4D0	C1	high	I-II	1.04757	0.535728	0.894581	1.83912	0.176868	2.07272	1.2164	1.37843	1.28928	3.53352
TCGA-MP-A4T8	C1	high	III-IV	0.946649	0.237207	0.502382	1.1446	0.0855509	2.32548	0.579779	1.74576	1.90102	5.73295
TCGA-93-A4JQ	C1	low	I-II	2.38339	1.30248	1.24985	4.58616	0.274025	2.68981	2.0942	1.40068	2.16927	6.63235
TCGA-97-8552	C1	low	I-II	1.42436	0.751839	0.785922	2.78229	0.145587	2.64497	3.17175	2.12055	2.0128	4.56864
TCGA-69-7764	C2	low	I-II	1.29093	1.34285	0.794791	2.65466	0.110196	2.11727	1.52449	1.86685	2.24328	4.10297
TCGA-86-7701	C1	high	III-IV	2.24564	1.61553	1.45097	3.97151	0.530637	2.73448	1.91003	1.98434	2.30929	5.50989
TCGA-62-A470	C2	low	I-II	0.874761	0.66958	0.43161	1.46311	0.0684245	2.47193	1.79458	1.81379	2.09706	3.46774
TCGA-55-7727	C1	low	III-IV	1.63386	1.34536	0.924264	3.38822	0.168912	2.62531	1.72682	1.64886	1.74396	3.19413
TCGA-L9-A7SV	C1	high	I-II	0.928599	0.689416	0.575851	1.89278	0.197917	1.86127	0.875048	1.13336	1.83123	3.57431
TCGA-97-7938	C1	low	I-II	1.12207	1.41409	0.644325	2.35732	0.119913	2.14373	1.95985	1.89948	2.2766	4.74092
TCGA-67-6215	C1	low	I-II	0.577874	0.239307	0.309342	1.21221	0.136662	2.47315	1.95488	1.62733	1.77111	3.14064
TCGA-55-7907	C1	high	I-II	1.75702	1.88551	1.00173	2.60062	0.216906	2.77464	1.43796	1.47671	1.7721	5.20763
TCGA-MP-A4T9	C1	high	III-IV	1.49055	1.16405	0.92982	2.117	0.176537	2.66019	1.86664	1.69236	2.9913	5.55945
TCGA-97-7552	C1	low	I-II	2.17373	2.72828	2.17214	4.37134	0.531627	3.10352	2.205	1.98648	2.38862	4.54472
TCGA-05-5429	C1	high	III-IV	0.623223	0.928675	0.275266	1.7514	0.0236808	1.33836	1.04524	1.23391	1.45895	5.38167
TCGA-91-6847	C1	high	I-II	0.567685	0.268208	0.677649	0.80027	0.328617	0.78326	0.596755	1.2078	1.1516	2.88357
TCGA-44-A4SS	C1	high	I-II	1.87467	1.7798	1.49711	1.72473	0.662485	3.37935	1.87317	1.30801	1.55143	6.23056
TCGA-55-8097	C1	low	I-II	1.57507	1.02084	0.467713	2.6008	0.111806	2.14849	2.31757	1.79643	2.07765	4.98685
TCGA-97-8171	C1	low	III-IV	0.290072	0.0970725	0.0892921	1.35855	0.00971348	1.41576	0.637106	1.29096	1.64543	3.13446
TCGA-L9-A443	C1	low	I-II	1.39892	1.27042	1.12391	2.10105	0.131066	2.20256	2.19322	1.75477	2.28002	5.56194
TCGA-55-8089	C1	high	I-II	2.07821	2.69142	2.24443	3.00206	1.77413	3.80254	1.77675	1.65758	1.89449	5.37877
TCGA-05-4424	C2	high	I-II	1.41905	1.65107	0.692788	1.80846	0.0918313	3.04792	1.28577	1.55456	2.60321	5.10024
TCGA-62-8395	C1	high	I-II	0.949999	0.772246	0.526042	2.30253	0.0866512	2.26425	2.05998	2.058	2.47772	5.01191
TCGA-53-7624	C1	high	III-IV	1.13805	1.45631	0.795615	1.67108	0.350542	2.35805	0.628555	1.30662	1.05854	4.26949
TCGA-64-1676	C1	high	I-II	1.17137	2.30994	0.835443	1.92941	0.227577	2.7188	2.57969	0.978134	1.00739	4.84767
TCGA-55-1596	C1	high	I-II	1.10439	1.01326	0.65399	1.68011	0.118059	2.23038	1.16481	1.29417	1.6464	4.253
TCGA-97-8174	C1	low	I-II	1.55273	0.967694	0.736929	2.35048	0.204322	2.59368	2.01947	1.49031	2.95776	5.36436
TCGA-93-7348	C1	low	I-II	1.58798	0.838032	0.599095	3.4759	0.121649	2.1945	2.31188	1.74419	2.16503	6.09169
TCGA-38-4630	C1	low	I-II	1.08727	1.1986	0.592553	1.92758	0.0958498	2.00055	1.30629	0.834182	1.32921	5.68184
TCGA-05-5423	C1	high	I-II	1.50721	1.63765	0.820759	2.19952	0.124606	3.01784	3.74176	1.76228	1.59112	4.1484
TCGA-49-6767	C1	high	I-II	1.51911	1.6358	1.28961	1.04719	0.122018	2.51374	1.40357	0.992775	0.930274	4.88283
TCGA-05-4397	C1	high	I-II	0.830321	0.904419	0.525502	1.73281	0.175603	2.60957	2.22879	1.13363	1.42262	3.89542
TCGA-55-7910	C1	low	I-II	1.1233	0.5259	0.428475	2.59398	0.213686	1.55015	0.845455	1.9763	1.81626	4.56375
TCGA-J2-A4AG	C1	low	I-II	2.02314	1.16281	0.978828	3.69046	0.240047	2.64261	3.00154	1.50642	2.24489	5.30911
TCGA-50-5936	C1	high	III-IV	1.01661	0.488414	0.417164	2.11192	0.118819	3.00669	1.16901	2.05786	2.11098	5.88173
TCGA-86-8073	C1	high	I-II	1.05176	0.901989	0.553512	1.70049	0.114145	2.82033	1.58791	1.92126	2.22713	5.58245
TCGA-44-4112	C1	high	I-II	1.49615	1.36448	1.09276	2.23824	0.357586	2.47716	1.5984	1.76651	2.28278	5.49783
TCGA-05-5715	C1	low	I-II	0.709496	0.740655	0.359037	2.00006	0.176612	2.65072	1.4856	1.29432	2.1199	5.2487
TCGA-44-5643	C1	low	III-IV	1.59327	1.2534	1.49698	2.33847	0.181661	2.02562	2.35355	1.25549	1.16272	3.59789
TCGA-75-5146	C1	low	I-II	1.59986	1.6163	0.6744	3.02194	0.146348	2.2156	2.06609	1.68743	2.02075	3.72665
TCGA-NJ-A4YQ	C1	low	I-II	2.25594	2.94303	1.64691	4.36838	0.457441	3.20969	1.46	1.77826	1.61551	4.61835
TCGA-44-2657	C1	low	I-II	2.44459	3.26921	1.56855	5.03997	0.452118	3.06003	2.42711	1.51114	2.13856	5.39393
TCGA-55-7995	C1	low	I-II	2.04442	3.16278	1.8144	2.81059	0.408907	3.47065	1.27796	1.56524	1.53687	4.53801
TCGA-49-4514	C1	low	I-II	1.17197	1.39049	0.858294	2.95254	0.199726	2.0316	1.87201	1.24536	1.69737	3.77146
TCGA-55-6712	C1	low	I-II	1.75647	2.97267	1.13909	3.0277	0.264797	2.5062	2.44781	1.50881	1.82174	5.35365
TCGA-55-6972	C1	low	I-II	0.425427	0.450843	0.555896	1.13257	0.0629438	0.845883	1.21501	1.70474	1.30331	2.01285
TCGA-44-3919	C1	low	I-II	2.012	2.27047	1.11412	3.03016	0.174985	3.17013	2.72759	1.45541	1.99181	5.28792
TCGA-J2-8192	C2	high	I-II	1.45057	1.02904	0.661668	2.36934	0.116376	3.11321	3.2965	1.80805	1.94527	6.95092
TCGA-44-A47A	C1	high	I-II	1.8686	0.954737	0.482766	1.72252	0.0987244	3.07886	4.3105	1.47456	1.59749	4.18429
TCGA-75-5147	C1	low	I-II	1.51845	1.26393	0.642253	3.09054	0.0819123	2.65666	1.96401	1.42899	1.5766	5.05572
TCGA-86-A4JF	C1	high	I-II	1.17212	1.2367	1.68277	2.13223	0.210264	2.66065	1.38667	1.4097	2.01238	4.4109
TCGA-69-8453	C1	low	I-II	1.68086	1.50791	1.02447	2.47787	0.187621	3.34326	2.39451	1.78248	2.19246	4.55135
TCGA-73-4662	C2	low	I-II	1.79806	1.55976	0.710283	3.26286	0.128283	2.49126	2.60035	1.50183	1.88457	4.93618
TCGA-95-7039	C1	low	I-II	1.06533	1.24946	0.64217	1.80197	0.106624	1.99903	1.24881	1.56128	2.43628	5.41911
TCGA-NJ-A4YP	C1	high	I-II	1.2031	1.27487	1.01081	1.80016	0.316919	2.42702	1.65389	1.36338	2.32144	6.4115
TCGA-62-A46O	C1	high	I-II	0.322893	0.445329	0.454236	1.7314	0.136375	1.19148	1.05595	1.72341	1.11211	3.05481
TCGA-73-4668	C1	high	I-II	0.798199	0.735202	0.593841	2.20825	0.0991624	1.83435	1.1895	1.3769	1.88851	5.86866
TCGA-05-4433	C1	low	I-II	1.47139	1.44709	0.935054	1.78778	0.168413	2.90799	1.60753	1.71012	2.00809	3.47363
TCGA-95-A4VN	C1	high	I-II	1.72975	2.30174	1.44879	2.19787	0.435113	3.22621	2.57335	1.56488	2.21677	4.80427
TCGA-78-7156	C1	low	III-IV	0.666394	0.651025	0.565077	1.21365	0.116036	1.40001	1.51583	1.82916	2.53396	3.05972
TCGA-38-A44F	C1	low	I-II	2.06527	1.51922	1.2161	4.02936	0.251197	3.03437	2.831	1.87818	2.39424	5.04193
TCGA-05-4396	C1	low	III-IV	0.851765	0.42224	0.463557	1.6444	0.127561	2.10646	1.06156	1.85084	2.16699	4.09493
TCGA-55-8204	C1	high	I-II	0.963179	1.09802	0.7428	2.63405	0.207408	1.96548	2.21736	1.7403	2.03368	5.7443
TCGA-55-7281	C1	low	I-II	1.3545	1.03966	0.735329	1.96867	0.120338	2.83067	3.51335	1.29709	1.79476	5.34353
TCGA-05-4405	C1	high	I-II	0.97829	1.06198	0.777022	2.66867	0.12588	2.97588	1.6321	1.61003	2.25389	6.2569
TCGA-55-8614	C1	high	I-II	1.10545	0.86576	0.602574	2.08197	0.123756	1.95183	1.28113	1.72749	1.86893	6.0359
TCGA-78-7152	C1	low	I-II	1.40518	1.42113	0.834601	3.17074	0.0998079	1.93374	2.05888	1.20151	2.04394	4.27274
TCGA-64-5781	C1	high	I-II	1.74702	3.23989	1.60326	2.43176	0.722735	2.13546	1.29072	1.32274	1.3604	5.90049
TCGA-55-7227	C1	low	III-IV	1.80552	1.08448	0.940682	2.03449	0.189803	2.86569	2.65604	1.70789	2.01914	5.34204
TCGA-MP-A4TD	C1	high	III-IV	1.47187	0.811063	0.543612	3.64288	0.231089	2.51043	2.00357	1.78894	2.33941	6.5665
TCGA-55-8513	C1	low	I-II	1.38472	0.655277	0.683475	3.25841	0.199864	3.72135	3.02058	2.00285	2.60926	4.63275
TCGA-78-7542	C1	high	I-II	1.11953	1.07908	0.860233	1.62169	0.169299	1.74493	1.35189	1.03732	1.41027	3.93352
TCGA-50-6673	C1	high	I-II	1.0407	0.362691	0.270137	2.47244	0.0286036	2.32248	1.85375	1.66554	2.29353	5.23663
TCGA-O1-A52J	C2	low	I-II	1.07439	0.559403	0.427437	1.10603	0.0959215	2.68725	2.76573	1.61222	1.55561	4.29543
TCGA-05-4425	C1	low	III-IV	1.49647	1.12142	0.94295	1.33625	0.0730215	3.43361	3.39728	1.48014	1.91693	5.12557
TCGA-73-4659	C1	high	III-IV	0.803293	0.524259	0.435666	1.66665	0.142902	3.04861	1.30167	2.24059	2.49185	5.59673
TCGA-35-5375	C2	high	III-IV	1.23252	2.07936	1.00685	2.24816	0.119638	2.31509	2.12269	1.39908	1.23452	4.73391
TCGA-86-6562	C1	high	I-II	1.06755	0.451741	0.689002	1.82892	0.108677	2.53913	1.02696	1.87185	2.33005	6.01612
TCGA-86-8358	C1	high	I-II	1.30462	2.06902	1.03991	2.17249	0.228683	2.18758	0.70857	1.50584	1.85539	5.13725
TCGA-44-6776	C1	low	I-II	0.760164	0.77453	0.592174	1.64281	0.0809471	1.3802	1.98063	1.78526	2.28544	3.74441
TCGA-95-7944	C1	high	I-II	1.9651	2.88949	2.07001	1.64189	1.15945	3.0802	1.87429	1.21322	1.38316	4.89412
TCGA-MP-A4SW	C1	high	I-II	1.61568	0.900116	0.693905	3.33213	0.112146	2.72323	2.0586	1.56005	1.74098	4.62173
TCGA-49-4487	C1	low	I-II	2.11813	2.15233	1.30579	4.40643	0.253114	2.53004	2.05312	1.3501	2.11708	5.90193
TCGA-05-4403	C1	low	I-II	1.04747	0.771522	0.575733	1.97072	0.148391	2.75633	1.57339	1.48662	1.85441	4.72578
TCGA-55-8512	C2	low	III-IV	0.879169	2.29402	0.954424	1.47847	0.212687	1.74627	1.47745	2.417	2.22883	4.23906
TCGA-44-7659	C1	low	I-II	1.14669	0.680152	0.631515	2.95885	0.0803779	2.03057	2.32383	1.78584	1.67249	4.02182
TCGA-91-6848	C1	high	III-IV	1.58259	1.64634	1.27828	2.34412	0.411587	3.30458	1.70652	1.17638	2.97098	6.55269
TCGA-55-6986	C1	low	I-II	1.031	0.683931	0.570162	2.3789	0.079677	2.22208	2.04061	1.59287	1.96242	4.16697
TCGA-50-5932	C1	low	I-II	0.465127	0.310543	0.428565	1.47768	0.0603476	1.90356	1.01302	1.71349	1.90768	3.67847
TCGA-55-6971	C2	low	I-II	2.357	2.44875	1.91301	4.08349	0.590233	3.58566	1.59873	2.21279	2.51495	5.52436
TCGA-55-7728	C1	low	I-II	1.83192	1.3168	0.951333	3.20591	0.278185	3.71959	2.81506	1.55448	1.26363	3.76546
TCGA-44-6779	C1	high	I-II	1.47456	2.47542	1.92856	1.48665	0.81014	3.73713	1.7637	1.62368	1.67397	5.28596
TCGA-MP-A4TK	C1	high	I-II	1.70729	1.46443	0.856376	3.42769	0.266383	2.75126	2.72916	1.50922	2.3135	6.77825
TCGA-86-A4P7	C1	low	I-II	1.77302	1.88716	1.42394	3.58785	0.297711	3.04124	1.59224	1.70182	3.21695	5.20034
TCGA-78-7162	C1	low	I-II	1.43956	1.66601	1.27288	2.88409	0.267834	2.36866	2.19283	1.80759	3.39742	4.50458
TCGA-69-8255	C1	low	I-II	1.72407	2.59665	1.44693	2.86036	0.295077	2.67696	0.959776	1.52999	1.26333	3.40366
TCGA-05-4432	C2	low	I-II	1.46784	1.9392	0.939731	2.99128	0.188713	2.58909	1.33252	1.8872	2.09915	5.21019
TCGA-55-A492	C1	high	I-II	0.860317	0.548565	0.442602	1.5641	0.201025	1.7646	1.43789	1.92265	2.23131	3.39052
TCGA-50-5931	C1	high	I-II	0.679723	1.97478	1.49121	1.2562	0.0465351	1.43144	1.0261	1.37535	1.72161	5.83316
TCGA-97-A4LX	C1	low	I-II	2.49497	2.06902	1.42533	4.15574	0.352135	3.64476	2.678	1.59437	2.10816	6.20869
TCGA-50-6597	C1	low	I-II	1.60739	1.47859	0.592975	2.9166	0.0421522	1.67511	2.73828	1.34019	1.24032	3.80452
TCGA-MP-A5C7	C2	low	I-II	0.666419	0.112166	0.509953	1.47231	0.209296	1.42702	1.44435	1.99294	2.12119	3.41219
TCGA-38-4628	C1	high	I-II	0.610289	3.4598	0.192725	1.22787	0.0170535	2.17086	1.98711	1.28241	1.60015	5.55222
TCGA-55-8096	C2	low	I-II	1.18756	1.1653	0.642084	3.05898	0.124296	2.87248	1.45434	1.37837	2.40703	5.89181
TCGA-73-4666	C1	high	III-IV	1.75713	2.93232	1.76221	1.28415	0.55367	3.54123	1.53917	1.53011	1.493	4.56238
TCGA-53-7813	C2	low	III-IV	1.4124	2.32528	0.821056	2.9623	0.168303	1.77238	0.722296	1.58654	1.24895	4.0732
TCGA-93-A4JO	C1	high	I-II	2.10396	2.20295	1.38073	3.53194	0.348091	3.15899	2.65156	1.70082	2.30588	5.08921
TCGA-55-A48X	C1	low	I-II	1.93396	1.65356	1.08506	4.9019	0.291621	2.38177	2.27695	1.91449	2.29847	5.34999
TCGA-91-6836	C2	high	I-II	0.877303	0.925157	0.765246	1.85893	0.209378	1.68332	1.00644	1.41275	1.54271	4.24729
TCGA-78-7540	C1	low	I-II	0.717455	0.455482	0.542544	1.68903	0.133104	2.02305	1.39737	1.31258	1.93822	3.08953
TCGA-49-4488	C1	high	I-II	1.29253	2.1503	0.941725	2.28762	0.160732	2.32664	2.91071	1.49733	1.30504	4.86586
TCGA-55-8090	C1	high	I-II	1.11383	0.500483	0.363781	2.12944	0.0774734	2.31052	1.98388	1.67963	1.98865	5.02868
TCGA-44-7662	C1	high	I-II	1.20275	1.16129	1.00892	2.25735	0.41542	2.71627	1.16886	1.53716	2.13309	7.13395
TCGA-55-7283	C1	high	III-IV	1.12399	1.17468	0.955594	1.40536	0.131349	2.4238	2.00703	1.75053	2.28136	3.89516
TCGA-62-8398	C1	high	III-IV	1.14839	0.734337	0.637578	1.80246	0.232485	2.75148	1.98767	2.21793	2.14051	5.24902
TCGA-55-8208	C2	low	I-II	2.14498	2.51606	1.63673	4.14615	0.440038	4.09867	2.46208	1.88188	2.47358	6.1765
TCGA-78-7536	C1	low	III-IV	1.21886	0.996947	0.603534	1.82829	0.132317	2.75578	0.555262	1.28714	1.41415	3.69201
TCGA-69-7979	C2	high	I-II	0.788005	0.473203	0.496311	1.34664	0.204523	1.98244	0.927577	1.53896	1.50978	5.55294
TCGA-97-8172	C2	low	I-II	2.10244	1.79482	1.03175	4.38265	0.233103	2.90679	2.35709	1.84676	2.31444	5.27147
TCGA-50-6592	C1	high	I-II	1.60972	1.99814	1.65475	2.25705	0.465769	3.14271	0.943649	1.68681	1.75269	5.80848
TCGA-73-4677	C1	low		0.971739	1.08794	0.625109	2.12394	0.0965823	2.09259	2.19636	2.04201	2.21622	3.87422
TCGA-55-A491	C1	low	I-II	1.16294	2.29637	0.689013	3.1476	0.147361	3.14786	1.37506	1.50477	1.71915	5.14603
TCGA-MP-A4SY	C1	high	I-II	0.754346	0.249436	0.391857	1.54916	0.0949644	2.47163	2.0136	1.52089	1.45724	6.18286
TCGA-44-A47G	C1	low	I-II	2.30271	1.97762	1.33534	3.67479	0.26442	3.15786	3.04408	1.4565	1.83917	5.8587
TCGA-05-4389	C2	low	I-II	1.82885	2.97965	1.36857	1.96777	0.202972	3.07502	3.11798	1.72828	1.46132	4.08442
TCGA-44-6774	C1	high	III-IV	1.11968	0.461151	0.432024	2.17855	0.138571	2.69129	1.18169	1.51117	2.56546	7.49364
TCGA-95-7562	C1	high	I-II	0.974167	0.984628	0.750016	1.80014	0.0912866	2.22802	0.969814	1.40436	1.68948	4.97203
TCGA-86-7714	C1	low	III-IV	0.864828	0.518352	0.547318	1.00059	0.0335033	2.69427	3.79324	1.89582	1.82567	4.73867
TCGA-99-8025	C1	low	III-IV	0.865194	0.476391	0.507245	2.33712	0.0726842	2.2061	1.42854	1.55537	2.31951	5.39502
TCGA-86-8076	C1	low	I-II	1.97014	2.82617	1.08369	3.60849	0.219661	3.00386	2.86075	1.88985	2.20226	5.09621
TCGA-86-8359	C1	high	III-IV	1.89816	2.81382	1.49637	1.90939	0.480556	2.23849	1.25101	1.94819	1.54209	4.88852
TCGA-05-4398	C1	high	III-IV	1.41085	1.19597	0.805446	2.50531	0.144649	3.24553	2.38635	1.43384	1.74118	5.38545
TCGA-86-8075	C1	low	I-II	1.05873	0.591693	0.4484	2.46697	0.0968383	2.86717	1.49133	1.3256	2.19768	6.55075
TCGA-44-3396	C1	high	III-IV	1.92497	2.12165	1.12389	3.02439	0.20254	3.37531	2.10039	2.07593	2.07508	6.48253
TCGA-50-5944	C2	low	I-II	0.711224	0.612334	0.345614	1.50723	0.0475824	2.19485	1.31554	1.45214	1.9989	5.42594

## Sheet: Table 6
Table 6 ESTIMATE result
ID	Cluster	Risk	Stage	StromalScore	ImmuneScore	ESTIMATEScore	TumorPurity
TCGA-MP-A4T4	C1	high	I-II	858.039	2425.46	3283.5	0.465172
TCGA-05-4250	C1	high	III-IV	474.978	1750.4	2225.38	0.596513
TCGA-64-5774	C1	low	I-II	-552.98	71.9988	-480.982	0.860582
TCGA-97-7937	C1	low	I-II	-163.876	399.859	235.983	0.802319
TCGA-97-A4M6	C2	low	I-II	466.939	2220.53	2687.47	0.540743
TCGA-44-A4SU	C2	high	I-II	-81.9596	1129.43	1047.47	0.725701
TCGA-78-7155	C1	high	I-II	-1135.41	-171.55	-1306.96	0.915864
TCGA-78-7163	C2	low	I-II	-1688.31	242.676	-1445.63	0.923847
TCGA-55-7574	C1	low	I-II	1115.52	2445.82	3561.34	0.428693
TCGA-78-7535	C1	low	I-II	-3.34713	1641.8	1638.45	0.663363
TCGA-55-8619	C1	low	I-II	730.906	2603.31	3334.21	0.45857
TCGA-95-7567	C1	low	I-II	219.663	1270.91	1490.57	0.679449
TCGA-44-7670	C2	high	I-II	-985.796	260.84	-724.956	0.878266
TCGA-NJ-A7XG	C1	low	III-IV	-1546.85	134.116	-1412.74	0.921988
TCGA-44-8117	C1	low	I-II	283.773	810.86	1094.63	0.720921
TCGA-62-8402	C2	high	III-IV	-620.613	1838.44	1217.82	0.708271
TCGA-49-4507	C1	high	III-IV	-146.802	1952.24	1805.44	0.644823
TCGA-J2-A4AD	C1	high	I-II	-323.242	146.316	-176.926	0.837001
TCGA-55-A490	C1	high	I-II	338.899	1159.03	1497.93	0.678655
TCGA-67-3770	C1	low	I-II	137.807	1749.81	1887.62	0.635556
TCGA-55-A48Y	C1	high	I-II	644.613	1019.34	1663.96	0.660556
TCGA-44-2656	C1	high	I-II	904.182	2502.68	3406.86	0.449067
TCGA-05-4249	C1	low	I-II	233.694	1518.46	1752.16	0.650781
TCGA-67-4679	C1	low		597.166	1669.44	2266.6	0.591645
TCGA-55-A494	C2	low	I-II	-1212.91	-661.586	-1874.49	0.946096
TCGA-64-5778	C2	low	I-II	-245.471	2307.64	2062.16	0.615569
TCGA-49-AARQ	C2	low	I-II	-911.119	1220.35	309.227	0.795855
TCGA-95-8494	C1	high	I-II	-340.92	1340.68	999.764	0.730501
TCGA-55-7726	C1	high	I-II	1094.44	1086.04	2180.47	0.60179
TCGA-78-8660	C1	high	I-II	57.5885	2162.55	2220.13	0.597131
TCGA-49-4490	C2	high	III-IV	244.999	996.626	1241.63	0.705801
TCGA-J2-8194	C1	high	I-II	313.83	1178.33	1492.16	0.679277
TCGA-44-2659	C2	low	I-II	771.509	1840.3	2611.81	0.550051
TCGA-78-7633	C1	low	I-II	-440.924	122.728	-318.196	0.848168
TCGA-55-8299	C1	high	I-II	1375.53	2530.4	3905.93	0.382466
TCGA-67-6217	C1	low	I-II	216.559	1809.96	2026.52	0.619683
TCGA-67-3774	C1	low	I-II	227.79	1713.45	1941.24	0.629459
TCGA-MP-A4T6	C2	low	III-IV	-988.632	1390.14	401.503	0.787581
TCGA-50-5942	C1	low	I-II	151.737	1050.16	1201.9	0.709919
TCGA-55-A48Z	C2	high	III-IV	663.899	1370.48	2034.38	0.618778
TCGA-99-AA5R	C1	low	I-II	1044.27	2765.16	3809.43	0.395516
TCGA-86-8280	C2	low	I-II	806.718	2148.36	2955.08	0.507291
TCGA-83-5908	C1	high	I-II	367.405	2363.06	2730.46	0.535424
TCGA-78-7146	C1	high	III-IV	-553.829	740.44	186.611	0.806623
TCGA-95-7948	C1	high	I-II	-397.466	628.973	231.507	0.802711
TCGA-55-7570	C1	high	I-II	-720.934	-170.158	-891.092	0.889665
TCGA-50-5072	C1	high	III-IV	30.8834	652.694	683.578	0.761399
TCGA-91-8499	C1	high	I-II	-295.517	1134.95	839.437	0.746369
TCGA-49-AAQV	C1	low	I-II	-474.111	1457.55	983.443	0.732135
TCGA-86-8671	C2	low	I-II	1466.24	3190.03	4656.27	0.278587
TCGA-91-6829	C1	low	I-II	1171.48	782.339	1953.82	0.628024
TCGA-05-5428	C1	high	I-II	366.505	1303.51	1670.02	0.659888
TCGA-91-8497	C2	low	I-II	600.762	2113.05	2713.82	0.537486
TCGA-78-7145	C1	high	III-IV	176.798	921.036	1097.83	0.720595
TCGA-69-7973	C1	low	I-II	-87.3834	438.377	350.993	0.792128
TCGA-80-5611	C1	low	I-II	-175.171	1998.57	1823.39	0.642806
TCGA-91-6849	C1	low	III-IV	159.367	1767.26	1926.62	0.631125
TCGA-49-AAR9	C1	high	I-II	-832.59	2.55398	-830.036	0.885537
TCGA-86-8669	C2	low	I-II	-231.101	1342.96	1111.86	0.719165
TCGA-86-8279	C2	high	I-II	358.804	593.77	952.574	0.735214
TCGA-75-6206	C1	low	I-II	313.988	1088.3	1402.29	0.688899
TCGA-75-6214	C1	high	III-IV	-944.328	337.777	-606.551	0.869823
TCGA-49-6744	C1	low	I-II	1212.74	2413.87	3626.61	0.420018
TCGA-64-1680	C1	low	III-IV	-648.603	738.744	90.1411	0.814912
TCGA-55-8091	C1	low	I-II	1093.66	1902.75	2996.41	0.502053
TCGA-44-A47B	C1	low	I-II	-116.623	1333.85	1217.23	0.708333
TCGA-73-4676	C1	high	I-II	0.484701	1010.46	1010.95	0.729379
TCGA-55-6982	C2	low	I-II	977.781	1569.25	2547.03	0.557968
TCGA-4B-A93V	C1	low	I-II	-782.572	978.042	195.47	0.805854
TCGA-62-A46Y	C1	low	III-IV	-117.211	2012.89	1895.68	0.634642
TCGA-78-7160	C1	high	III-IV	733.326	2090.81	2824.13	0.52376
TCGA-75-7025	C2	low	I-II	522.935	1785.38	2308.31	0.586699
TCGA-L4-A4E5	C2	high	I-II	-562.385	518.688	-43.6969	0.826141
TCGA-50-5051	C1	low	III-IV	-582.176	318.882	-263.294	0.843871
TCGA-64-1681	C1	low	I-II	325.588	1473.56	1799.15	0.645529
TCGA-78-7161	C1	high	I-II	-293.727	-6.75078	-300.478	0.846787
TCGA-05-4426	C1	low	I-II	-318.552	1221.58	903.023	0.740125
TCGA-50-5049	C1	high	I-II	1723.27	3058.95	4782.22	0.260784
TCGA-44-8120	C1	high	I-II	564.562	1111.4	1675.96	0.659233
TCGA-86-7713	C1	high	I-II	-954.336	-42.3739	-996.71	0.896637
TCGA-67-3773	C1	low	I-II	667.964	2058.86	2726.82	0.535875
TCGA-44-A479	C1	high	I-II	998.693	2579.55	3578.24	0.42645
TCGA-50-8460	C1	low	I-II	334.635	1975.42	2310.06	0.586491
TCGA-05-4422	C1	low	I-II	-488.522	1972.3	1483.78	0.68018
TCGA-05-4390	C1	high	I-II	247.778	677.048	924.826	0.737969
TCGA-91-6830	C1	high	I-II	830.17	1703	2533.17	0.559655
TCGA-50-5068	C1	low	I-II	767.847	2460.55	3228.39	0.472318
TCGA-44-7669	C1	low	I-II	-42.1559	1289.49	1247.33	0.705207
TCGA-44-2662	C1	high	I-II	835.811	1984.53	2820.34	0.524234
TCGA-64-5815	C1	high	I-II	1551.08	1905.27	3456.34	0.442566
TCGA-50-5939	C1	high	I-II	597.63	1797.13	2394.76	0.576375
TCGA-MP-A4TA	C1	high	I-II	-269.938	1181.14	911.204	0.739317
TCGA-97-A4M1	C2	low	I-II	130.19	1657.02	1787.21	0.646865
TCGA-64-1677	C2	high	III-IV	-602.298	1446.91	844.609	0.745864
TCGA-44-2666	C1	low	I-II	-511.218	533.845	22.6266	0.820616
TCGA-38-4632	C1	high	III-IV	340.547	1991.64	2332.18	0.583857
TCGA-55-8092	C1	high	I-II	280.636	2018.3	2298.94	0.587812
TCGA-44-2668	C1	high	I-II	1056.62	2206.08	3262.7	0.467873
TCGA-MP-A4TI	C1	high	I-II	1267.86	2955.96	4223.83	0.338949
TCGA-05-4418	C1	high	III-IV	110.576	1778.63	1889.21	0.635376
TCGA-MN-A4N4	C1	low	I-II	663.524	1019.21	1682.73	0.658485
TCGA-55-8507	C1	high	I-II	-176.081	799.172	623.091	0.767125
TCGA-86-8668	C1	low	I-II	834.42	1616.05	2450.47	0.569673
TCGA-05-5425	C1	high	I-II	428.668	2275.68	2704.35	0.538657
TCGA-49-4510	C1	low	I-II	-172.531	722.872	550.34	0.773931
TCGA-55-6979	C1	high	I-II	1094.68	2763.89	3858.57	0.388881
TCGA-78-7158	C1	high	III-IV	-613.293	539.13	-74.1633	0.828652
TCGA-97-8547	C1	high	III-IV	1022.16	1323.23	2345.39	0.582282
TCGA-78-7153	C1	low	I-II	-563.989	572.432	8.44224	0.821804
TCGA-35-4122	C1	high	I-II	907.844	2530	3437.84	0.444999
TCGA-44-3917	C1	high	I-II	389.101	1353.46	1742.56	0.65185
TCGA-49-AARE	C1	high	I-II	-65.1567	1095.46	1030.31	0.727432
TCGA-49-6761	C1	high	III-IV	-7.67631	1635.97	1628.29	0.664478
TCGA-91-7771	C1	low	I-II	798.003	2168.93	2966.93	0.505791
TCGA-69-7980	C1	high	I-II	307.515	1625.26	1932.77	0.630425
TCGA-69-8253	C1	low	I-II	-478.046	920.366	442.32	0.783875
TCGA-95-7947	C1	high	I-II	-682.86	1197.6	514.737	0.77723
TCGA-62-8394	C1	high	III-IV	-274.689	957.368	682.679	0.761484
TCGA-55-8616	C1	low	I-II	-192.148	856.977	664.829	0.76318
TCGA-49-6743	C1	high	III-IV	505.913	1237.28	1743.19	0.65178
TCGA-49-AAR4	C1	high	III-IV	116.421	2363.2	2479.62	0.566151
TCGA-38-4625	C1	high	I-II	79.3073	1550.38	1629.69	0.664324
TCGA-05-4417	C1	high	I-II	1425.11	2110.07	3535.19	0.432159
TCGA-50-5045	C1	low		1516.77	2677.39	4194.16	0.343043
TCGA-97-A4M2	C1	low	I-II	478.884	2535.45	3014.34	0.499775
TCGA-97-A4M3	C1	high	I-II	70.5759	415.473	486.049	0.779873
TCGA-71-8520	C1	high	I-II	521.065	826.566	1347.63	0.694693
TCGA-75-5125	C1	high	I-II	401.3	2010.15	2411.45	0.574371
TCGA-49-4512	C2	low	III-IV	890.37	1412.17	2302.54	0.587384
TCGA-86-7711	C1	high	I-II	698.051	1662.61	2360.66	0.580459
TCGA-44-3918	C1	high	I-II	1291.49	2497.33	3788.81	0.398293
TCGA-L4-A4E6	C1	low	I-II	1081.27	2707.78	3789.05	0.398262
TCGA-49-AAR0	C1	low	I-II	50.1308	1793.29	1843.42	0.640551
TCGA-50-7109	C1	high	I-II	213.742	1322.23	1535.97	0.674544
TCGA-L9-A50W	C1	low	I-II	-269.515	1219.03	949.514	0.735518
TCGA-55-8094	C1	high	III-IV	-1747.47	-534.641	-2282.12	0.963771
TCGA-05-4430	C2	high	I-II	1216.16	1836.16	3052.33	0.494938
TCGA-91-A4BD	C1	low	I-II	-458.615	1953.61	1494.99	0.678972
TCGA-78-7149	C1	high	III-IV	-58.9125	403.79	344.878	0.792675
TCGA-55-7724	C1	low	I-II	813.238	2006.26	2819.5	0.52434
TCGA-50-6593	C1	high	III-IV	908.993	1559.05	2468.04	0.567552
TCGA-86-8674	C1	high	I-II	-886.983	-123.872	-1010.85	0.897554
TCGA-49-4505	C1	low	I-II	629.769	2106.44	2736.21	0.534711
TCGA-05-5420	C1	high	III-IV	767.241	2876.98	3644.22	0.417671
TCGA-55-6983	C1	low	I-II	532.706	1884.37	2417.07	0.573695
TCGA-44-8119	C1	high	I-II	991.02	1313.37	2304.39	0.587165
TCGA-55-7994	C1	high	I-II	-262.437	2179.91	1917.47	0.632167
TCGA-55-8508	C1	low	I-II	15.9849	1263.14	1279.12	0.701891
TCGA-73-7499	C1	high	I-II	212.677	2129.13	2341.81	0.582709
TCGA-50-5933	C1	high	III-IV	1489.49	1857.34	3346.83	0.456923
TCGA-NJ-A4YI	C1	low	III-IV	184.207	1320.38	1504.58	0.677938
TCGA-55-7573	C1	low	I-II	291.621	1819.39	2111.02	0.609902
TCGA-91-A4BC	C1	high	I-II	1007.13	2592.78	3599.91	0.423572
TCGA-78-7220	C1	high	III-IV	-677.044	75.9491	-601.095	0.869428
TCGA-05-4382	C1	high	I-II	1297.1	2058.32	3355.42	0.455802
TCGA-86-8278	C1	low	I-II	539.036	1314.12	1853.16	0.639453
TCGA-NJ-A55R	C1	low	I-II	-343.382	319.689	-23.6924	0.824482
TCGA-91-8496	C1	low	I-II	232.197	2167.17	2399.36	0.575823
TCGA-MP-A4TJ	C1	low	I-II	987.475	2943.51	3930.98	0.379066
TCGA-69-7765	C1	high		1188.99	1640.9	2829.88	0.523041
TCGA-64-5775	C1	high	III-IV	11.6951	866.418	878.113	0.742579
TCGA-44-7661	C1	high	I-II	978.656	2141.61	3120.26	0.486248
TCGA-49-4486	C1	low	I-II	-1258.56	198.436	-1060.12	0.900719
TCGA-05-4427	C1	low	I-II	214.994	1329.01	1544	0.673673
TCGA-MP-A4TE	C2	low	I-II	-1082.11	-234.201	-1316.31	0.916414
TCGA-38-7271	C1	low	I-II	1291.55	2978.29	4269.84	0.332587
TCGA-62-8399	C1	high	III-IV	86.1977	698.102	784.3	0.751731
TCGA-49-AAR2	C1	low	I-II	-617.554	1375.56	758.002	0.754271
TCGA-86-7953	C1	low	I-II	195.103	1828.88	2023.98	0.619976
TCGA-69-8254	C1	low		-331.7	1648.38	1316.68	0.697954
TCGA-86-8055	C1	high	I-II	1318.62	1462.11	2780.72	0.529178
TCGA-55-5899	C1	high		369.244	1177.15	1546.39	0.673414
TCGA-78-8655	C1	high	I-II	236.839	1790.71	2027.55	0.619565
TCGA-05-4420	C1	low	I-II	-195.355	411.382	216.027	0.804064
TCGA-49-AARN	C1	low	I-II	-145.433	1179.85	1034.42	0.727018
TCGA-49-6745	C1	high	III-IV	805.562	2027.3	2832.86	0.522668
TCGA-55-8505	C1	high	III-IV	259.118	251.023	510.141	0.777654
TCGA-99-8028	C1	high	I-II	1401.28	3028.08	4429.36	0.310415
TCGA-38-6178	C1	high	III-IV	434.856	922	1356.86	0.693718
TCGA-55-6987	C1	low	I-II	703.749	2935.17	3638.92	0.418377
TCGA-49-4494	C1	high	III-IV	-135.472	1428.4	1292.92	0.700446
TCGA-55-6543	C2	low	I-II	201.815	1460.38	1662.2	0.66075
TCGA-64-1678	C1	high		-829.521	7.72232	-821.799	0.884975
TCGA-91-6835	C2	low	I-II	989.624	2836.92	3826.55	0.393206
TCGA-S2-AA1A	C1	low	I-II	827.665	2438.58	3266.24	0.467414
TCGA-69-7761	C1	low	I-II	538.934	2352.66	2891.59	0.5153
TCGA-86-8672	C1	high	I-II	577.103	1887.95	2465.06	0.567913
TCGA-44-5644	C1	low	I-II	-1075.6	-113.508	-1189.11	0.908782
TCGA-49-4506	C1	high	I-II	-121.473	1813.14	1691.67	0.657497
TCGA-MP-A4SV	C1	high	I-II	114.054	1716.35	1830.4	0.642018
TCGA-53-7626	C1	low	I-II	817.727	2502.79	3320.52	0.460356
TCGA-MN-A4N1	C2	high	I-II	-540.236	251.757	-288.479	0.845849
TCGA-35-4123	C1	high	I-II	839.717	2468.08	3307.8	0.462012
TCGA-55-8621	C1	low	I-II	1117.49	2574.12	3691.61	0.41134
TCGA-69-A59K	C2	low	I-II	-206.598	1333	1126.41	0.717681
TCGA-49-4501	C1	low	I-II	578.517	1735.61	2314.13	0.586006
TCGA-44-2655	C1	low	I-II	-116.847	1429.32	1312.47	0.698396
TCGA-05-4434	C1	high	III-IV	742.14	2329.86	3072	0.492426
TCGA-78-7148	C1	high	I-II	-324.978	960.368	635.391	0.765965
TCGA-44-6145	C1	low	I-II	828.612	2358.86	3187.47	0.477604
TCGA-55-8615	C1	high	III-IV	-621.031	253.383	-367.649	0.851991
TCGA-38-4626	C1	low		1166.39	2279.15	3445.54	0.443988
TCGA-50-5930	C1	high	III-IV	615.956	1703.01	2318.97	0.585431
TCGA-55-6981	C1	low	III-IV	-5.95946	939.899	933.94	0.737065
TCGA-62-A46R	C1	high	I-II	111.911	1758.89	1870.8	0.63746
TCGA-95-8039	C1	low	I-II	148.201	1934.44	2082.64	0.613197
TCGA-97-7554	C1	high	III-IV	1127.66	1379.62	2507.28	0.5628
TCGA-67-6216	C1	low	I-II	-143.235	1815.2	1671.96	0.659674
TCGA-MN-A4N5	C2	low	I-II	-496.757	1462.86	966.104	0.733866
TCGA-93-8067	C1	high	I-II	-506.127	615.491	109.364	0.813273
TCGA-97-8176	C1	high	III-IV	-244.909	1051.59	806.68	0.749561
TCGA-55-A493	C1	high	I-II	218.498	2182.22	2400.72	0.57566
TCGA-62-A46S	C1	low	I-II	-263.534	1188.51	924.98	0.737954
TCGA-55-6968	C1	low	III-IV	-6.36872	1631.76	1625.39	0.664796
TCGA-55-8514	C1	low	I-II	-300.254	1106.12	805.871	0.749639
TCGA-55-7911	C1	high	I-II	-77.1164	2132.16	2055.04	0.616392
TCGA-35-3615	C1	high	I-II	-121.247	964.539	843.292	0.745992
TCGA-73-4658	C1	high	I-II	1440.08	2303.14	3743.22	0.404423
TCGA-44-6778	C1	low	I-II	806.29	2913.29	3719.58	0.407594
TCGA-62-8397	C1	low	I-II	-53.0604	1375.29	1322.23	0.69737
TCGA-50-6595	C1	high	III-IV	1177.28	1659.74	2837.03	0.522147
TCGA-L9-A444	C1	high	I-II	686.177	2690.17	3376.35	0.453065
TCGA-64-5779	C1	high	III-IV	384.663	1302.55	1687.21	0.65799
TCGA-44-7660	C2	high	I-II	-628.586	774.515	145.929	0.810139
TCGA-44-4112	C1	high	I-II	741.275	1206.63	1947.91	0.628699
TCGA-44-6777	C1	low	I-II	1990.67	2624.81	4615.48	0.284333
TCGA-73-4675	C1	high	III-IV	334.903	902.284	1237.19	0.706262
TCGA-55-7903	C1	low	I-II	-441.162	1420.39	979.226	0.732557
TCGA-97-7553	C1	low	I-II	954.053	2825.26	3779.32	0.399571
TCGA-78-7147	C1	high	I-II	-805.484	988.097	182.613	0.80697
TCGA-99-8033	C1	high	III-IV	-159.024	1637.81	1478.79	0.680717
TCGA-55-1594	C1	low	III-IV	-400.475	986.816	586.342	0.770574
TCGA-55-6980	C1	low	I-II	861.31	2054.65	2915.96	0.512231
TCGA-95-A4VK	C1	low	III-IV	-388.667	1326.14	937.471	0.736715
TCGA-55-8207	C2	low	I-II	1083.02	1697.79	2780.81	0.529167
TCGA-NJ-A55O	C1	low	I-II	-116.818	1410.43	1293.61	0.700375
TCGA-95-7043	C1	low	I-II	-487.761	-115.34	-603.101	0.869573
TCGA-44-7672	C1	low	I-II	1142.79	2497.51	3640.3	0.418193
TCGA-67-3771	C2	low	I-II	411.165	1639.02	2050.18	0.616954
TCGA-67-3772	C2	low	I-II	980.82	1719.43	2700.25	0.539164
TCGA-97-A4M5	C1	low	I-II	630.891	1702.34	2333.23	0.583732
TCGA-53-A4EZ	C2	low	I-II	-935.805	385.229	-550.576	0.86574
TCGA-99-8032	C1	high	I-II	587.866	950.42	1538.29	0.674293
TCGA-73-4670	C1	high	III-IV	145.379	689.076	834.456	0.746855
TCGA-55-7576	C1	low	I-II	360.223	1373.75	1733.97	0.652805
TCGA-J2-A4AE	C1	low	I-II	-414.412	1627.36	1212.95	0.708776
TCGA-93-7347	C1	low	I-II	1018	2587.63	3605.63	0.42281
TCGA-75-7027	C1	high	I-II	415.664	470.738	886.403	0.741763
TCGA-62-A472	C1	high	I-II	-466.286	1468.63	1002.35	0.730242
TCGA-78-7154	C1	high	III-IV	-353.217	444.039	90.8212	0.814854
TCGA-50-5044	C1	high	III-IV	316.356	1554.01	1870.37	0.637509
TCGA-95-A4VP	C1	low	III-IV	293.01	1617.53	1910.54	0.632955
TCGA-44-2661	C2	low	I-II	1147.58	2877.21	4024.79	0.366287
TCGA-49-AARO	C1	low	I-II	759.734	2262.37	3022.1	0.498788
TCGA-91-6831	C1	high	I-II	718.94	1258.08	1977.02	0.62537
TCGA-55-6642	C1	high	I-II	1385.37	1579.36	2964.74	0.506069
TCGA-86-8056	C1	low	III-IV	94.6286	1363.17	1457.8	0.68297
TCGA-L9-A5IP	C1	high	III-IV	-589.988	999.363	409.374	0.786868
TCGA-97-7546	C1	low	I-II	828.41	1790.85	2619.26	0.549138
TCGA-97-7547	C1	low	I-II	206.802	1144.72	1351.52	0.694282
TCGA-55-7914	C1	high	I-II	-12.5797	1303.03	1290.45	0.700705
TCGA-78-7143	C1	low	I-II	-660.328	1295.35	635.026	0.765999
TCGA-97-A4M0	C1	low	I-II	-219.722	2051.9	1832.18	0.641818
TCGA-NJ-A55A	C1	low	I-II	398.795	1992.8	2391.59	0.576755
TCGA-55-8205	C1	high	I-II	772.527	2652.6	3425.13	0.44667
TCGA-05-4415	C1	high	III-IV	-921.976	595.942	-326.034	0.848777
TCGA-97-7941	C1	low	I-II	193.39	1280.3	1473.69	0.681264
TCGA-86-8585	C1	high	I-II	38.4183	2137.3	2175.72	0.602347
TCGA-55-8203	C1	low	I-II	118.797	1562.33	1681.13	0.658662
TCGA-71-6725	C2	low	I-II	-757.769	556.521	-201.248	0.83895
TCGA-55-7816	C1	high	III-IV	1600.2	2147.81	3748.01	0.40378
TCGA-55-6978	C1	high	I-II	1499.8	2580.28	4080.08	0.358724
TCGA-55-1592	C2	low	I-II	94.4139	1196.98	1291.39	0.700607
TCGA-97-8175	C1	high	I-II	-107.791	1648.73	1540.94	0.674005
TCGA-86-7954	C1	high	I-II	499.204	2203.23	2702.43	0.538894
TCGA-78-8662	C1	high	I-II	-799.745	-11.5538	-811.299	0.884256
TCGA-MP-A4TF	C1	high	I-II	-1087.71	749.985	-337.72	0.849682
TCGA-MP-A4T7	C1	high	III-IV	-505.545	1286.69	781.144	0.752036
TCGA-44-5645	C1	low	I-II	309.684	2059.17	2368.85	0.579479
TCGA-55-8506	C1	high	I-II	86.3495	1276.86	1363.21	0.693046
TCGA-50-6591	C1	low	III-IV	-979.021	-934.861	-1913.88	0.947953
TCGA-78-7159	C1	low	I-II	65.7823	768.163	833.946	0.746905
TCGA-69-7763	C1	high	I-II	783.481	1098.87	1882.35	0.636153
TCGA-55-8085	C1	low	I-II	-55.8508	1885.71	1829.86	0.642079
TCGA-62-A471	C1	high	I-II	-1272.83	337.122	-935.708	0.892636
TCGA-91-6840	C2	high	I-II	-193.49	1232.27	1038.78	0.726578
TCGA-73-7498	C1	low	I-II	401.84	1258.87	1660.71	0.660914
TCGA-55-8206	C1	low	I-II	489.093	2295.27	2784.36	0.528725
TCGA-97-8179	C1	high	I-II	27.7652	737.028	764.793	0.753616
TCGA-50-8459	C1	high	I-II	1801.63	2385.9	4187.53	0.343958
TCGA-50-6590	C1	high	I-II	473.47	2222.27	2695.74	0.539721
TCGA-49-6742	C1	high	I-II	-805.007	260.913	-544.094	0.865264
TCGA-64-1679	C2	high	III-IV	1167.93	1331.95	2499.88	0.563698
TCGA-99-7458	C1	low	III-IV	894.229	2112.01	3006.24	0.500805
TCGA-97-A4M7	C1	low	I-II	498.08	2218.17	2716.25	0.537184
TCGA-MP-A4TH	C1	low	I-II	217.928	2244.72	2462.65	0.568203
TCGA-44-6146	C1	low	I-II	-865.536	165.633	-699.903	0.876502
TCGA-62-A46P	C1	high	I-II	-420.182	560.963	140.782	0.810581
TCGA-75-6212	C1	low	I-II	264.266	1979.72	2243.99	0.594318
TCGA-55-7913	C1	low	I-II	-1335.23	258.667	-1076.57	0.901765
TCGA-78-7166	C1	high	I-II	-881.055	775.245	-105.809	0.831243
TCGA-93-A4JN	C1	low	III-IV	279.71	1289.52	1569.23	0.670931
TCGA-55-6985	C2	low	I-II	664.502	1928.99	2593.49	0.552295
TCGA-38-4627	C2	high	I-II	2089.94	1947.62	4037.56	0.364544
TCGA-55-6975	C1	high	I-II	947.238	842.151	1789.39	0.646622
TCGA-62-A46V	C1	high	I-II	263.761	738.673	1002.43	0.730233
TCGA-55-6984	C1	low	I-II	-750.036	918.443	168.408	0.8082
TCGA-50-6594	C1	low	III-IV	-129.591	883.954	754.363	0.754622
TCGA-49-AAR3	C1	high	I-II	758.429	2465.94	3224.37	0.472838
TCGA-86-7955	C1	high	I-II	-1655.16	-496.436	-2151.59	0.958484
TCGA-55-A4DG	C1	low	I-II	-368.266	1412.83	1044.56	0.725995
TCGA-44-6148	C1	low	I-II	535.895	1273.92	1809.81	0.644332
TCGA-93-A4JP	C1	low	III-IV	517.185	1629.51	2146.69	0.605743
TCGA-78-7150	C1	high	I-II	81.5879	122.794	204.382	0.805079
TCGA-97-8177	C1	low	I-II	1084.27	2130.16	3214.43	0.474124
TCGA-44-6147	C1	low	I-II	722.828	1450.06	2172.89	0.60268
TCGA-50-5055	C1	low	I-II	1381.49	2915.16	4296.64	0.328874
TCGA-78-8648	C1	high	I-II	1982.96	2864.07	4847.03	0.251589
TCGA-78-8640	C1	low	I-II	-693.533	1123.44	429.908	0.785005
TCGA-50-5935	C2	high	I-II	211.593	1496.56	1708.15	0.655672
TCGA-78-7167	C1	low	III-IV	-601.38	77.4047	-523.976	0.863779
TCGA-69-7978	C1	high	I-II	1026.4	2649.98	3676.37	0.413378
TCGA-86-8054	C1	high	I-II	-530.858	-49.8732	-580.731	0.867947
TCGA-69-7974	C1	low	III-IV	588.08	2047.17	2635.25	0.547175
TCGA-44-3398	C1	high	I-II	1349.93	2261.18	3611.11	0.422081
TCGA-NJ-A4YG	C1	high	I-II	303.081	1558.61	1861.69	0.63849
TCGA-78-7537	C1	high	I-II	123.208	804.131	927.339	0.73772
TCGA-38-4629	C1	high	I-II	1051.82	2266.18	3318	0.460683
TCGA-55-8510	C1	high	I-II	742.35	2297.81	3040.16	0.496489
TCGA-69-7760	C1	low	I-II	-531.744	30.0819	-501.662	0.862124
TCGA-55-7284	C1	low	I-II	448.934	1692.56	2141.49	0.606351
TCGA-55-A4DF	C2	low	I-II	-320.287	1774.02	1453.74	0.683406
TCGA-05-4402	C1	high	III-IV	407.313	1387.7	1795.01	0.645992
TCGA-86-A456	C2	high	I-II	347.332	1746.6	2093.93	0.611888
TCGA-49-AARR	C1	low	I-II	588.967	1893.12	2482.09	0.565853
TCGA-44-7667	C1	high	I-II	-436.804	293.074	-143.73	0.834325
TCGA-86-A4P8	C1	low	III-IV	1077.52	2946.13	4023.66	0.366443
TCGA-50-8457	C1	low	I-II	802.499	2216.93	3019.43	0.499128
TCGA-80-5608	C1	low	I-II	-639.227	896.013	256.786	0.800492
TCGA-86-6851	C2	low	I-II	362.38	2714.57	3076.95	0.491793
TCGA-55-6970	C1	low	III-IV	111.903	1693.64	1805.54	0.644812
TCGA-05-4384	C1	high	III-IV	138.294	1302.03	1440.32	0.684842
TCGA-44-7671	C1	high	I-II	189.851	275.885	465.737	0.781736
TCGA-55-8511	C1	high	I-II	691.91	1891.99	2583.9	0.553468
TCGA-MP-A4TC	C1	high	III-IV	1021.51	1695.43	2716.94	0.537098
TCGA-91-6828	C2	low	I-II	635.511	2079.97	2715.48	0.537279
TCGA-55-8302	C1	high	I-II	-281.535	1338.47	1056.93	0.724745
TCGA-55-8087	C2	low	I-II	-178.336	819.77	641.434	0.765394
TCGA-L9-A743	C1	low	I-II	748.83	2467.4	3216.23	0.473891
TCGA-38-4631	C2	high	I-II	-518.748	898.442	379.694	0.789549
TCGA-NJ-A4YF	C1	high	I-II	-671.125	404.105	-267.019	0.844164
TCGA-55-7815	C1	high	I-II	1014.37	1716.33	2730.7	0.535394
TCGA-55-8620	C1	low	III-IV	-883.078	1065.55	182.469	0.806983
TCGA-50-5941	C2	low	III-IV	725.948	2568.38	3294.33	0.463765
TCGA-78-7539	C2	low	I-II	-88.6199	2061.42	1972.8	0.625853
TCGA-55-8301	C2	high	I-II	821.686	2589.81	3411.49	0.44846
TCGA-73-A9RS	C1	high	I-II	-930.61	435.49	-495.12	0.861637
TCGA-44-2665	C1	high	I-II	1550.27	1763.73	3314	0.461205
TCGA-L9-A8F4	C1	high	I-II	159.866	2049.51	2209.37	0.598397
TCGA-55-7725	C1	low	I-II	-121.151	2057.41	1936.26	0.630027
TCGA-55-A57B	C1	high	I-II	392.961	1482.21	1875.17	0.636966
TCGA-86-8673	C1	high	I-II	74.237	1096.48	1170.72	0.713135
TCGA-86-8074	C1	high	I-II	768.754	1413.95	2182.71	0.601529
TCGA-86-A4D0	C1	high	I-II	-1014.85	361.448	-653.4	0.873195
TCGA-MP-A4T8	C1	high	III-IV	35.0685	252.21	287.278	0.797802
TCGA-93-A4JQ	C1	low	I-II	953.529	2300.26	3253.78	0.469029
TCGA-97-8552	C1	low	I-II	151.901	1915.2	2067.1	0.614998
TCGA-69-7764	C2	low	I-II	-250.114	876.952	626.839	0.766772
TCGA-86-7701	C1	high	III-IV	657.381	2085.69	2743.07	0.533859
TCGA-62-A470	C2	low	I-II	-519.679	616.84	97.1618	0.814314
TCGA-55-7727	C1	low	III-IV	-218	1556.42	1338.42	0.695665
TCGA-L9-A7SV	C1	high	I-II	-919.424	206.672	-712.752	0.877408
TCGA-97-7938	C1	low	I-II	122.577	900.476	1023.05	0.728162
TCGA-67-6215	C1	low	I-II	-637.602	1131.01	493.405	0.779197
TCGA-55-7907	C1	high	I-II	369.205	1672.22	2041.43	0.617964
TCGA-MP-A4T9	C1	high	III-IV	487.891	1614.74	2102.63	0.610876
TCGA-97-7552	C1	low	I-II	504.69	2751.08	3255.77	0.468772
TCGA-05-5429	C1	high	III-IV	-203.377	571.897	368.52	0.790555
TCGA-91-6847	C1	high	I-II	-1754.88	-499.763	-2254.64	0.962688
TCGA-44-A4SS	C1	high	I-II	594.544	2131.29	2725.83	0.535997
TCGA-55-8097	C1	low	I-II	120.186	1224.07	1344.26	0.695049
TCGA-97-8171	C1	low	III-IV	-1065.92	27.1517	-1038.77	0.899353
TCGA-L9-A443	C1	low	I-II	308.553	1091.22	1399.77	0.689167
TCGA-55-8089	C1	high	I-II	650.861	2886.62	3537.48	0.431855
TCGA-05-4424	C2	high	I-II	664.58	1630.07	2294.65	0.588321
TCGA-62-8395	C1	high	I-II	416.935	728.45	1145.38	0.715738
TCGA-53-7624	C1	high	III-IV	-847.982	639.823	-208.159	0.839501
TCGA-64-1676	C1	high	I-II	755.402	2049.68	2805.09	0.52614
TCGA-55-1596	C1	high	I-II	-557.66	719.209	161.55	0.808792
TCGA-97-8174	C1	low	I-II	818.657	1618.25	2436.91	0.571308
TCGA-93-7348	C1	low	I-II	588.164	1303.13	1891.29	0.63514
TCGA-38-4630	C1	low	I-II	-305.611	222.173	-83.4385	0.829413
TCGA-05-5423	C1	high	I-II	336.188	2221.64	2557.83	0.556651
TCGA-49-6767	C1	high	I-II	-226.632	1594.25	1367.61	0.69258
TCGA-05-4397	C1	high	I-II	-506.084	945.718	439.634	0.784119
TCGA-55-7910	C1	low	I-II	-401.817	532.94	131.123	0.811411
TCGA-J2-A4AG	C1	low	I-II	517.545	1949.28	2466.82	0.567699
TCGA-50-5936	C1	high	III-IV	326.233	1096.79	1423.03	0.68669
TCGA-86-8073	C1	high	I-II	460.123	1079.96	1540.08	0.674098
TCGA-44-6775	C1	low	I-II	1455.92	1828.96	3284.88	0.464993
TCGA-05-5715	C1	low	I-II	626.677	1373.52	2000.2	0.622711
TCGA-44-5643	C1	low	III-IV	-1009.16	1060.93	51.765	0.818164
TCGA-75-5146	C1	low	I-II	71.0339	1599.32	1670.36	0.659851
TCGA-NJ-A4YQ	C1	low	I-II	69.2424	2469.94	2539.18	0.558923
TCGA-44-2657	C1	low	I-II	838.273	2773.63	3611.9	0.421976
TCGA-55-7995	C1	low	I-II	73.7712	2429.43	2503.2	0.563295
TCGA-49-4514	C1	low	I-II	-569.948	1310.04	740.093	0.755994
TCGA-55-6712	C1	low	I-II	473.064	2220.02	2693.08	0.54005
TCGA-50-5066	C1	high	I-II	1085	2488.56	3573.56	0.427072
TCGA-55-6972	C1	low	I-II	-1720.44	-411.744	-2132.19	0.957668
TCGA-44-3919	C1	low	I-II	602.956	2152.1	2755.05	0.532371
TCGA-J2-8192	C2	high	I-II	1589.32	2045.26	3634.58	0.418956
TCGA-44-A47A	C1	high	I-II	-43.31	1862.31	1819	0.6433
TCGA-75-5147	C1	low	I-II	342.467	1710.6	2053.07	0.61662
TCGA-86-A4JF	C1	high	I-II	-182.687	1638.79	1456.11	0.683151
TCGA-69-8453	C1	low	I-II	610.999	2573.72	3184.72	0.477959
TCGA-73-4662	C2	low	I-II	223.182	1881.36	2104.54	0.610655
TCGA-95-7039	C1	low	I-II	158.677	868.446	1027.12	0.727753
TCGA-NJ-A4YP	C1	high	I-II	851.421	1206.19	2057.61	0.616095
TCGA-62-A46O	C1	high	I-II	-1547.04	-764.939	-2311.98	0.964931
TCGA-73-4668	C1	high	I-II	141.498	669.053	810.551	0.749184
TCGA-05-4433	C1	low	I-II	-131.308	1985.49	1854.18	0.639338
TCGA-95-A4VN	C1	high	I-II	316.318	2237.59	2553.91	0.557129
TCGA-78-7156	C1	low	III-IV	-662.707	274.153	-388.554	0.853593
TCGA-38-A44F	C1	low	I-II	647.313	2389.82	3037.13	0.496874
TCGA-05-4396	C1	low	III-IV	-546.478	290.123	-256.356	0.843324
TCGA-55-8204	C1	high	I-II	62.6535	1367.79	1430.44	0.685898
TCGA-55-7281	C1	low	I-II	794.658	2059.76	2854.42	0.519968
TCGA-05-4405	C1	high	I-II	951.23	1284.1	2235.33	0.59534
TCGA-55-8614	C1	high	I-II	148.736	823.542	972.278	0.73325
TCGA-78-7152	C1	low	I-II	-35.654	1527.05	1491.4	0.67936
TCGA-64-5781	C1	high	I-II	302.959	1797.49	2100.45	0.61113
TCGA-55-7227	C1	low	III-IV	869.466	2040.56	2910.02	0.512979
TCGA-MP-A4TD	C1	high	III-IV	826.205	1370.52	2196.73	0.599883
TCGA-55-8513	C1	low	I-II	635.176	2220.53	2855.7	0.519807
TCGA-78-7542	C1	high	I-II	-1209.26	857.676	-351.586	0.850754
TCGA-50-6673	C1	high	I-II	404.227	1094.62	1498.85	0.678556
TCGA-O1-A52J	C2	low	I-II	-135.295	1741.04	1605.74	0.666948
TCGA-05-4425	C1	low	III-IV	614.096	2043.62	2657.72	0.544411
TCGA-73-4659	C1	high	III-IV	562.106	1172.2	1734.3	0.652769
TCGA-35-5375	C2	high	III-IV	97.1231	1567.59	1664.71	0.660473
TCGA-86-6562	C1	high	I-II	857.06	1088.9	1945.96	0.628921
TCGA-86-8358	C1	high	I-II	-482.263	414.138	-68.1248	0.828156
TCGA-44-6776	C1	low	I-II	-644.608	208.861	-435.746	0.857181
TCGA-95-7944	C1	high	I-II	174.71	2260.19	2434.9	0.57155
TCGA-MP-A4SW	C1	high	I-II	106.041	1802.76	1908.8	0.633152
TCGA-49-4487	C1	low	I-II	668.276	2248.55	2916.83	0.512121
TCGA-05-4403	C1	low	I-II	307.627	1771.12	2078.75	0.613648
TCGA-55-8512	C2	low	III-IV	-437.711	806.958	369.247	0.79049
TCGA-44-7659	C1	low	I-II	-425.956	1125.23	699.271	0.759903
TCGA-91-6848	C1	high	III-IV	1060.11	2073.96	3134.07	0.484476
TCGA-55-6986	C1	low	I-II	-195.41	1329.58	1134.17	0.716887
TCGA-50-5932	C1	low	I-II	-499.7	470.359	-29.3405	0.824951
TCGA-55-6971	C2	low	I-II	695.518	2663.15	3358.67	0.455377
TCGA-55-7728	C1	low	I-II	-76.4459	2715.52	2639.08	0.546704
TCGA-44-6779	C1	high	I-II	745.615	2328.2	3073.81	0.492194
TCGA-MP-A4TK	C1	high	I-II	1336.96	1973.15	3310.11	0.461712
TCGA-86-A4P7	C1	low	I-II	648.958	2060.9	2709.85	0.537976
TCGA-78-7162	C1	low	I-II	425.01	1633.87	2058.88	0.615948
TCGA-69-8255	C1	low	I-II	-798.71	1881.48	1082.77	0.722126
TCGA-05-4432	C2	low	I-II	-11.2643	1448.12	1436.85	0.685213
TCGA-55-A492	C1	high	I-II	-522.879	711.849	188.971	0.806419
TCGA-50-5931	C1	high	I-II	-483.743	-222.074	-705.817	0.876919
TCGA-97-A4LX	C1	low	I-II	1178.91	2734.55	3913.47	0.381444
TCGA-50-6597	C1	low	I-II	-227.335	1673.15	1445.81	0.684254
TCGA-MP-A5C7	C2	low	I-II	-1010.04	-87.8573	-1097.9	0.903114
TCGA-38-4628	C1	high	I-II	499.77	1133.74	1633.51	0.663905
TCGA-55-8096	C2	low	I-II	1011.59	1678.28	2689.87	0.540446
TCGA-73-4666	C1	high	III-IV	105.906	2258.11	2364.01	0.580058
TCGA-53-7813	C2	low	III-IV	-833.322	913.489	80.1675	0.81576
TCGA-93-A4JO	C1	high	I-II	481.188	2403.88	2885.07	0.516119
TCGA-55-A48X	C1	low	I-II	237.016	2037.5	2274.52	0.590708
TCGA-91-6836	C2	high	I-II	-823.764	547.152	-276.612	0.844918
TCGA-78-7540	C1	low	I-II	-681.191	937.334	256.143	0.800549
TCGA-49-4488	C1	high	I-II	-227.167	1545.36	1318.2	0.697794
TCGA-55-8090	C1	high	I-II	130.227	1272.55	1402.77	0.688848
TCGA-44-7662	C1	high	I-II	1256.43	1607.68	2864.11	0.518752
TCGA-55-7283	C1	high	III-IV	-110.098	1346.11	1236.01	0.706384
TCGA-50-5946	C1	high	I-II	-981.086	-107.052	-1088.14	0.902498
TCGA-62-8398	C1	high	III-IV	-101.925	1254.91	1152.98	0.714959
TCGA-55-8208	C2	low	I-II	1305.02	2876.59	4181.61	0.344773
TCGA-78-7536	C1	low	III-IV	-384.168	1130.77	746.607	0.755368
TCGA-69-7979	C2	high	I-II	-54.3374	322.096	267.758	0.799526
TCGA-97-8172	C2	low	I-II	948.893	2181.13	3130.02	0.484996
TCGA-50-6592	C1	high	I-II	428.234	1929.25	2357.48	0.580838
TCGA-73-4677	C1	low		-203.087	1154.35	951.267	0.735344
TCGA-55-A491	C1	low	I-II	259.879	1637.72	1897.6	0.634424
TCGA-MP-A4SY	C1	high	I-II	613.808	928.849	1542.66	0.673819
TCGA-44-A47G	C1	low	I-II	924.386	2588.24	3512.63	0.435142
TCGA-05-4389	C2	low	I-II	-143.945	1989.09	1845.14	0.640358
TCGA-44-6774	C1	high	III-IV	1930.36	1505.14	3435.5	0.445308
TCGA-95-7562	C1	high	I-II	77.9928	1228.46	1306.46	0.699027
TCGA-86-7714	C1	low	III-IV	100.833	1322.24	1423.08	0.686684
TCGA-99-8025	C1	low	III-IV	146.001	678.966	824.967	0.747781
TCGA-86-8076	C1	low	I-II	304.394	2382.72	2687.11	0.540787
TCGA-86-8359	C1	high	III-IV	-123.674	1695.37	1571.69	0.670663
TCGA-05-4398	C1	high	III-IV	518.391	1964.96	2483.35	0.5657
TCGA-86-8075	C1	low	I-II	1221.42	1365.12	2586.54	0.553145
TCGA-44-3396	C1	high	III-IV	1248.9	2343.46	3592.36	0.424575
TCGA-50-5944	C2	low	I-II	815.382	1004.24	1819.62	0.64323
